# Supplementary material for: rac-12,14-Dicyclo­propyl-5,8,13,18,21-penta­oxapenta­cyclo­[13.8.0.02,11.04,9.017,22]tricosa-1(15),2(11),3,9(10),16,22(23)-hexa­ene
Source: Acta Crystallogr Sect E Struct Rep Online. 2011 Apr 22;67(Pt 5):o1180. doi: 10.1107/S1600536811013961 (PMC3089285; doi:10.1107/S1600536811013961)
Supplement: Supplementary file 1 [file e-67-o1180-sup1.cif]

##############################################################################
#                                                                            #
# This CIF contains the data in a paper accepted for publication in          #
# Acta Crystallographica Section E. It conforms to the requirements of       #
# Notes for Authors for Acta Crystallographica Section E, and has been       #
# peer reviewed under the auspices of the IUCr Commission on Journals.       #
#                                                                            #
# Full details of the Crystallographic Information File format               #
# are given in the paper "The Crystallographic Information File (CIF):       #
# a New Standard Archive File for Crystallography" by S. R. Hall, F. H.      #
# Allen and I. D. Brown [Acta Cryst. (1991), A47, 655-685].                  #
#                                                                            #
# The current version of the core CIF dictionary is obtainable from          #
# ftp://ftp.iucr.org/pub/cif_core.dic.                                       #
#                                                                            #
# Software is freely available for graphical display of the structure(s)     #
# in this CIF. For information consult the CIF software page                 #
# http://www.iucr.org/resources/cif/software.                                #
#                                                                            #
# This file may be used for bona fide research purposes within the           #
# scientific community so long as proper attribution is given to the journal # 
# article from which it was obtained.                                        #
#                                                                            #
##############################################################################
data_I
_audit_creation_method     SHELXL-97
_chemical_name_systematic
;
<i>rac</i>-12,14-Dicyclopropyl-5,8,13,18,21-
pentaoxapentacyclo[13.8.0.0^2,11^.0^4,9^.0^17,22^]tricosa-
1(15),2(11),3,9(10),16,22(23)-hexaene
;
_chemical_name_common     ?
_chemical_formula_moiety     'C24 H24 O5'
_chemical_formula_sum     'C24 H24 O5'
_chemical_formula_iupac     'C24 H24 O5'
_chemical_formula_weight     392.43
_chemical_melting_point_lt     505
_symmetry_cell_setting     monoclinic
_symmetry_space_group_name_H-M     'C 2/c'
_symmetry_space_group_name_Hall     '-C 2yc'
loop_
    _symmetry_equiv_pos_as_xyz
    'x, y, z'
    '-x, y, -z+1/2'
    'x+1/2, y+1/2, z'
    '-x+1/2, y+1/2, -z+1/2'
    '-x, -y, -z'
    'x, -y, z-1/2'
    '-x+1/2, -y+1/2, -z'
    'x+1/2, -y+1/2, z-1/2'
_cell_length_a     14.325(2)
_cell_length_b     7.393(2)
_cell_length_c     19.7260(12)
_cell_angle_alpha     90.00
_cell_angle_beta     109.42(2)
_cell_angle_gamma     90.00
_cell_volume     1970.1(7)
_cell_formula_units_Z     4
_cell_measurement_reflns_used     25
_cell_measurement_theta_min     11
_cell_measurement_theta_max     13
_cell_measurement_temperature     295(2)
_exptl_crystal_description     prism
_exptl_crystal_colour     colorless
_exptl_crystal_size_max     0.10
_exptl_crystal_size_mid     0.05
_exptl_crystal_size_min     0.05
_exptl_crystal_density_diffrn     1.323
_exptl_crystal_density_meas     ?
_exptl_crystal_density_method     'not measured'
_exptl_crystal_F_000     832
_exptl_absorpt_coefficient_mu     0.058
_exptl_absorpt_correction_type     none
_exptl_special_details
;
;
_diffrn_ambient_temperature     295(2)
_diffrn_radiation_type     'Ag K\a'
_diffrn_radiation_wavelength     0.56085
_diffrn_radiation_source     'fine-focus sealed tube'
_diffrn_radiation_monochromator     graphite
_diffrn_measurement_device_type     'Enraf--Nonius CAD-4'
_diffrn_measurement_method     'Non-profiled \w'
_diffrn_detector_area_resol_mean     ?
_diffrn_reflns_number     1915
_diffrn_reflns_av_R_equivalents     0.0243
_diffrn_reflns_av_sigmaI/netI     0.0653
_diffrn_reflns_theta_min     1.73
_diffrn_reflns_theta_max     19.97
_diffrn_reflns_theta_full     19.97
_diffrn_measured_fraction_theta_max     1.000
_diffrn_measured_fraction_theta_full     1.000
_diffrn_reflns_limit_h_min     -17
_diffrn_reflns_limit_h_max     16
_diffrn_reflns_limit_k_min     0
_diffrn_reflns_limit_k_max     8
_diffrn_reflns_limit_l_min     0
_diffrn_reflns_limit_l_max     24
_diffrn_standards_number     2
_diffrn_standards_interval_count     .
_diffrn_standards_interval_time     120
_diffrn_standards_decay_%     0
_refine_special_details
;
Refinement of <i>F</i>^2^ against ALL reflections. The weighted <i>R</i>-factor
<i>wR</i> and goodness of fit <i>S</i> are based on <i>F</i>^2^, conventional
<i>R</i>-factors <i>R</i> are based on <i>F</i>, with <i>F</i> set to zero for
negative <i>F</i>^2^. The threshold expression of <i>F</i>^2^ >
\s(<i>F</i>^2^) is used only for calculating <i>R</i>-factors(gt) <i>etc</i>.
and is not relevant to the choice of reflections for refinement.
<i>R</i>-factors based on <i>F</i>^2^ are statistically about twice as large
as those based on <i>F</i>, and <i>R</i>- factors based on ALL data will be
even larger.
;
_reflns_number_total     1854
_reflns_number_gt     966
_reflns_threshold_expression     I>2\s(I)
_refine_ls_structure_factor_coef     Fsqd
_refine_ls_matrix_type     full
_refine_ls_R_factor_all     0.1371
_refine_ls_R_factor_gt     0.0619
_refine_ls_wR_factor_gt     0.1351
_refine_ls_wR_factor_ref     0.1696
_refine_ls_goodness_of_fit_ref     1.009
_refine_ls_restrained_S_all     1.009
_refine_ls_number_reflns     1855
_refine_ls_number_parameters     133
_refine_ls_number_restraints     0
_refine_ls_hydrogen_treatment     constr
_refine_ls_weighting_scheme     calc
_refine_ls_weighting_details
                 'calc w=1/[\s^2^(Fo^2^)+(0.0788P)^2^] where P=(Fo^2^+2Fc^2^)/3'
_atom_sites_solution_hydrogens     geom
_atom_sites_solution_primary     direct
_atom_sites_solution_secondary     difmap
_refine_ls_shift/su_max     0.000
_refine_ls_shift/su_mean     0.000
_refine_diff_density_max     0.272
_refine_diff_density_min     -0.182
_refine_ls_extinction_method     'SHELXL97 (Sheldrick, 2008)'
_refine_ls_extinction_coef     0.0097(18)
_refine_ls_extinction_expression
                                  'Fc^*^=kFc[1+0.001xFc^2^\l^3^/sin(2\q)]^-1/4^'
loop_
    _atom_type_symbol
    _atom_type_description
    _atom_type_scat_dispersion_real
    _atom_type_scat_dispersion_imag
    _atom_type_scat_source
    'C' 'C' 0.0015 0.0009
                         'International Tables Vol C Tables 4.2.6.8 and 6.1.1.4'
    'H' 'H' 0.0000 0.0000
                         'International Tables Vol C Tables 4.2.6.8 and 6.1.1.4'
    'O' 'O' 0.0056 0.0036
                         'International Tables Vol C Tables 4.2.6.8 and 6.1.1.4'
_computing_data_collection     'CAD-4 Software (Enraf--Nonius, 1989)'
_computing_cell_refinement     'CAD-4 Software (Enraf--Nonius, 1989)'
_computing_data_reduction     'XCAD4 (Harms & Wocadlo, 1995)'
_computing_structure_solution     'SHELXS97 (Sheldrick, 2008)'
_computing_structure_refinement     'SHELXL97 (Sheldrick, 2008)'
_computing_molecular_graphics     'DIAMOND (Brandenburg, 2000)'
_computing_publication_material     'WinGX (Farrugia, 1999)'
loop_
    _atom_site_type_symbol
    _atom_site_label
    _atom_site_fract_x
    _atom_site_fract_y
    _atom_site_fract_z
    _atom_site_U_iso_or_equiv
    _atom_site_adp_type
    _atom_site_calc_flag
    _atom_site_refinement_flags
    _atom_site_occupancy
    _atom_site_symmetry_multiplicity
    _atom_site_disorder_assembly
    _atom_site_disorder_group
    O O1 0.5000 0.5604(4) 0.7500 0.0542(9) Uani d S 1 2 . .
    O O2 0.36252(17) -0.1674(3) 0.56383(12) 0.0562(7) Uani d . 1 1 . .
    O O3 0.3779(2) 0.1509(4) 0.48729(13) 0.0799(9) Uani d . 1 1 . .
    C C1 0.4376(2) -0.0085(4) 0.67251(16) 0.0399(8) Uani d . 1 1 . .
    H H1 0.4302 -0.1112 0.6975 0.048 Uiso calc R 1 1 . .
    C C2 0.4042(2) -0.0103(4) 0.59872(17) 0.0441(8) Uani d . 1 1 . .
    C C3 0.4114(2) 0.1436(5) 0.56079(17) 0.0508(9) Uani d . 1 1 . .
    C C4 0.4576(2) 0.2947(5) 0.59835(18) 0.0504(9) Uani d . 1 1 . .
    H H4 0.4640 0.3970 0.5729 0.061 Uiso calc R 1 1 . .
    C C5 0.5540(3) 0.4568(4) 0.71343(18) 0.0473(9) Uani d . 1 1 . .
    H H5 0.6124 0.4067 0.7502 0.057 Uiso calc R 1 1 . .
    C C6 0.3625(3) -0.1719(6) 0.4920(2) 0.0745(13) Uani d . 1 1 . .
    H H6A 0.3240 -0.2746 0.4671 0.089 Uiso calc R 1 1 . .
    H H6B 0.4297 -0.1860 0.4918 0.089 Uiso calc R 1 1 . .
    C C7 0.3195(4) -0.0022(7) 0.4542(2) 0.0971(17) Uani d . 1 1 . .
    H H7A 0.3161 -0.0098 0.4044 0.116 Uiso calc R 1 1 . .
    H H7B 0.2527 0.0126 0.4552 0.116 Uiso calc R 1 1 . .
    C C8 0.4942(2) 0.2987(4) 0.67201(17) 0.0415(8) Uani d . 1 1 . .
    C C9 0.4821(2) 0.1442(4) 0.71016(15) 0.0382(7) Uani d . 1 1 . .
    C C10 0.5896(3) 0.5892(4) 0.67094(19) 0.0540(9) Uani d . 1 1 . .
    H H10 0.5379 0.6569 0.6346 0.065 Uiso calc R 1 1 . .
    C C11 0.6795(3) 0.5512(5) 0.6530(2) 0.0632(11) Uani d . 1 1 . .
    H H11A 0.6813 0.5922 0.6068 0.076 Uiso calc R 1 1 . .
    H H11B 0.7137 0.4381 0.6698 0.076 Uiso calc R 1 1 . .
    C C12 0.6811(3) 0.6909(6) 0.7077(2) 0.0762(13) Uani d . 1 1 . .
    H H12A 0.7163 0.6627 0.7577 0.091 Uiso calc R 1 1 . .
    H H12B 0.6839 0.8168 0.6947 0.091 Uiso calc R 1 1 . .
loop_
    _atom_site_aniso_label
    _atom_site_aniso_U_11
    _atom_site_aniso_U_22
    _atom_site_aniso_U_33
    _atom_site_aniso_U_12
    _atom_site_aniso_U_13
    _atom_site_aniso_U_23
    O1 0.079(2) 0.0269(17) 0.073(2) 0.000 0.0467(19) 0.000
    O2 0.0672(15) 0.0504(15) 0.0497(14) -0.0187(13) 0.0176(12) -0.0134(12)
    O3 0.102(2) 0.083(2) 0.0439(16) -0.0305(18) 0.0109(14) 0.0079(14)
    C1 0.0506(18) 0.0265(17) 0.0463(18) -0.0009(14) 0.0210(15) 0.0034(14)
    C2 0.0438(18) 0.041(2) 0.0496(19) -0.0039(16) 0.0190(15) -0.0035(16)
    C3 0.056(2) 0.056(2) 0.040(2) -0.0070(18) 0.0159(16) 0.0017(18)
    C4 0.062(2) 0.038(2) 0.055(2) -0.0074(17) 0.0250(18) 0.0071(17)
    C5 0.067(2) 0.0287(17) 0.054(2) -0.0012(17) 0.0308(17) -0.0006(16)
    C6 0.084(3) 0.088(3) 0.054(2) -0.036(3) 0.027(2) -0.026(2)
    C7 0.112(4) 0.116(5) 0.046(2) -0.045(3) 0.003(2) 0.002(3)
    C8 0.0517(19) 0.0297(18) 0.050(2) -0.0026(15) 0.0261(16) -0.0006(15)
    C9 0.0441(17) 0.0272(16) 0.0469(17) -0.0004(15) 0.0199(15) -0.0025(14)
    C10 0.070(2) 0.0336(19) 0.064(2) 0.0011(18) 0.0299(19) 0.0089(17)
    C11 0.067(2) 0.058(2) 0.075(3) 0.001(2) 0.038(2) 0.014(2)
    C12 0.094(3) 0.060(3) 0.073(3) -0.035(2) 0.027(2) -0.003(2)
_geom_special_details
;
All e.s.d.'s (except the e.s.d. in the dihedral angle between two l.s. planes)
are estimated using the full covariance matrix. The cell e.s.d.'s are taken
into account individually in the estimation of e.s.d.'s in distances, angles
and torsion angles; correlations between e.s.d.'s in cell parameters are only
used when they are defined by crystal symmetry. An approximate (isotropic)
treatment of cell e.s.d.'s is used for estimating e.s.d.'s involving l.s.
planes.
;
loop_
    _geom_bond_atom_site_label_1
    _geom_bond_atom_site_label_2
    _geom_bond_site_symmetry_2
    _geom_bond_distance
    _geom_bond_publ_flag
    O1 C5 . 1.441(3) ?
    O2 C2 . 1.380(4) ?
    O2 C6 . 1.417(4) ?
    O3 C3 . 1.368(4) ?
    O3 C7 . 1.430(5) ?
    C1 C2 . 1.373(4) ?
    C1 C9 . 1.385(4) ?
    C1 H1 . 0.9300 ?
    C2 C3 . 1.385(4) ?
    C3 C4 . 1.381(5) ?
    C4 C8 . 1.371(4) ?
    C4 H4 . 0.9300 ?
    C5 C10 . 1.486(4) ?
    C5 C8 . 1.517(4) ?
    C5 H5 . 0.9800 ?
    C6 C7 . 1.484(6) ?
    C6 H6A . 0.9700 ?
    C6 H6B . 0.9700 ?
    C7 H7A . 0.9700 ?
    C7 H7B . 0.9700 ?
    C8 C9 . 1.410(4) ?
    C9 C9 2_656 1.482(6) ?
    C10 C11 . 1.470(5) ?
    C10 C12 . 1.475(5) ?
    C10 H10 . 0.9800 ?
    C11 C12 . 1.487(5) ?
    C11 H11A . 0.9700 ?
    C11 H11B . 0.9700 ?
    C12 H12A . 0.9700 ?
    C12 H12B . 0.9700 ?
loop_
    _geom_angle_atom_site_label_1
    _geom_angle_atom_site_label_2
    _geom_angle_atom_site_label_3
    _geom_angle_site_symmetry_1
    _geom_angle_site_symmetry_3
    _geom_angle
    _geom_angle_publ_flag
    C5 O1 C5 2_656 . 115.7(3) ?
    C2 O2 C6 . . 112.0(3) ?
    C3 O3 C7 . . 113.4(3) ?
    C2 C1 C9 . . 120.8(3) ?
    C2 C1 H1 . . 119.6 ?
    C9 C1 H1 . . 119.6 ?
    C1 C2 O2 . . 118.5(3) ?
    C1 C2 C3 . . 120.2(3) ?
    O2 C2 C3 . . 121.3(3) ?
    O3 C3 C4 . . 118.2(3) ?
    O3 C3 C2 . . 122.8(3) ?
    C4 C3 C2 . . 118.9(3) ?
    C8 C4 C3 . . 122.2(3) ?
    C8 C4 H4 . . 118.9 ?
    C3 C4 H4 . . 118.9 ?
    O1 C5 C10 . . 105.9(2) ?
    O1 C5 C8 . . 112.2(2) ?
    C10 C5 C8 . . 116.2(3) ?
    O1 C5 H5 . . 107.3 ?
    C10 C5 H5 . . 107.3 ?
    C8 C5 H5 . . 107.3 ?
    O2 C6 C7 . . 110.1(4) ?
    O2 C6 H6A . . 109.6 ?
    C7 C6 H6A . . 109.6 ?
    O2 C6 H6B . . 109.6 ?
    C7 C6 H6B . . 109.6 ?
    H6A C6 H6B . . 108.1 ?
    O3 C7 C6 . . 111.0(3) ?
    O3 C7 H7A . . 109.4 ?
    C6 C7 H7A . . 109.4 ?
    O3 C7 H7B . . 109.4 ?
    C6 C7 H7B . . 109.4 ?
    H7A C7 H7B . . 108.0 ?
    C4 C8 C9 . . 118.5(3) ?
    C4 C8 C5 . . 122.4(3) ?
    C9 C8 C5 . . 119.0(3) ?
    C1 C9 C8 . . 119.4(3) ?
    C1 C9 C9 . 2_656 120.3(2) ?
    C8 C9 C9 . 2_656 120.3(2) ?
    C11 C10 C12 . . 60.7(2) ?
    C11 C10 C5 . . 120.2(3) ?
    C12 C10 C5 . . 118.3(3) ?
    C11 C10 H10 . . 115.5 ?
    C12 C10 H10 . . 115.5 ?
    C5 C10 H10 . . 115.5 ?
    C10 C11 C12 . . 59.8(2) ?
    C10 C11 H11A . . 117.8 ?
    C12 C11 H11A . . 117.8 ?
    C10 C11 H11B . . 117.8 ?
    C12 C11 H11B . . 117.8 ?
    H11A C11 H11B . . 114.9 ?
    C10 C12 C11 . . 59.5(2) ?
    C10 C12 H12A . . 117.8 ?
    C11 C12 H12A . . 117.8 ?
    C10 C12 H12B . . 117.8 ?
    C11 C12 H12B . . 117.8 ?
    H12A C12 H12B . . 115.0 ?
data_global
_journal_date_recd_electronic     2011-03-31
_journal_date_accepted     2011-04-13
_journal_name_full     'Acta Crystallographica, Section E'
_journal_year     2011
_journal_volume     67
_journal_issue      5
_journal_page_first     o1180
_journal_page_last     o1180
_journal_paper_category     QO
_journal_coeditor_code     GK2364
_publ_contact_author_name     'Professor Leonid A. Aslanov'
_publ_contact_author_address
;
      Chemistry Department,
      Moscow State University,
      119991 Moscow,
      Russia
;
_publ_contact_author_email     'Aslanov@struct.chem.msu.ru'
_publ_contact_author_fax     '+ 7-095-9390898'
_publ_contact_author_phone     '+ 7-095-9393654'
_publ_section_title
;\
<i>rac</i>-12,14-Dicyclopropyl-5,8,13,18,21-pentaoxapentacyclo[13.8.0.0^2,\
11^.0^4,9^.0^17,22^]tricosa-1(15),2(11),3,9(10),16,22(23)-hexaene
;
loop_
    _publ_author_name
    _publ_author_address
    'Tafeenko, Viktor A.'
;
Chemistry Department,
Moscow State University,
119991 Moscow,
Russia
;
    'Aslanov, Leonid A.'
;
Chemistry Department,
Moscow State University,
119991 Moscow,
Russia
;
    'Puretskiy, Nikolay A.'
;
Chemistry Department,
Moscow State University,
119991 Moscow,
Russia
;
    'Fedotov, Aleksander N.'
;
Chemistry Department,
Moscow State University,
119991 Moscow,
Russia
;
    'Mochalov, Sergei S.'
;
Chemistry Department,
Moscow State University,
119991 Moscow,
Russia
;
_exptl_special_details
;
400MHz, DMSOD-6, \d, m.d. (J,Hz)]: -0.1m (2H,CH~2~, c-Pr), 0.24m (2H,CH~2~,
 c-Pr), 0.49m (2H,CH~2~, c-Pr), 0.62m (2H,CH~2~, c-Pr), 1.35m (2H,2CH, c-Pr),
 3.12d (2H,J=9.2, 2CH, benzyen), 4.29s (8H, 2 OCH~2~CH~2~O), 6.87s (2H) and
 7.19s (2H, Ar)]
;
