# Supplementary material for: rac-12,14-Dicyclo­propyl-5,8,13,18,21-penta­oxapenta­cyclo­[13.8.0.02,11.04,9.017,22]tricosa-1(15),2(11),3,9(10),16,22(23)-hexa­ene
Source: Acta Crystallogr Sect E Struct Rep Online. 2011 Apr 22;67(Pt 5):o1180. doi: 10.1107/S1600536811013961 (PMC3089285; doi:10.1107/S1600536811013961)
Supplement: Supplementary file 2 [file e-67-o1180-Isup2.hkl]

#
# h,k,l, Fc-squared, Fo-squared, sigma(Fo-squared) and status flag
#
data_I
_shelx_title '  molchan2a in C 2/c'
_shelx_refln_list_code          4
_shelx_F_calc_maximum      321.90
_exptl_crystal_F_000       832.00
_reflns_d_resolution_high  0.8211
 
loop_
 _symmetry_equiv_pos_as_xyz
 'x, y, z'
 '-x, y, -z+1/2'
 'x+1/2, y+1/2, z'
 '-x+1/2, y+1/2, -z+1/2'
 '-x, -y, -z'
 'x, -y, z-1/2'
 '-x+1/2, -y+1/2, -z'
 'x+1/2, -y+1/2, z-1/2'
 
_cell_length_a    14.3249
_cell_length_b     7.3927
_cell_length_c    19.7260
_cell_angle_alpha  90.000
_cell_angle_beta  109.422
_cell_angle_gamma  90.000
 
_shelx_F_squared_multiplier     1.000
 
loop_
 _refln_index_h
 _refln_index_k
 _refln_index_l
 _refln_F_squared_calc
 _refln_F_squared_meas
 _refln_F_squared_sigma
 _refln_observed_status
   2   0   0    24651.05    22450.34    153.76 o
   4   0   0     6813.19     6238.27     32.62 o
   6   0   0     1371.66     1399.70     72.42 o
   8   0   0        0.37       -3.70     15.10 o
  10   0   0      195.30      177.34     16.88 o
  12   0   0      109.04       84.73     17.98 o
  14   0   0        3.68        6.55     17.75 o
  16   0   0        8.66      -19.04     21.19 o
   1   1   0     1989.41     1979.43     13.39 o
   3   1   0     4982.89     4790.10     26.80 o
   5   1   0     5928.25     5750.76    105.55 o
   7   1   0       57.09       34.90     11.64 o
   9   1   0       69.83       63.90     15.31 o
  11   1   0       18.65       25.86     16.66 o
  13   1   0       18.98       32.45     24.14 o
  15   1   0        0.02      -19.07     19.07 o
   0   2   0     1382.44     1619.12     25.38 o
   2   2   0        5.64       10.28     10.31 o
   4   2   0        9.20      -10.27     10.27 o
   6   2   0     1977.67     1955.48     63.85 o
   8   2   0     2175.28     1872.53     31.30 o
  10   2   0       50.80       27.11     42.29 o
  12   2   0      126.37      119.98     19.61 o
  14   2   0       12.63       42.48     20.40 o
  16   2   0        0.28       10.96     20.75 o
   1   3   0      941.90     1080.50     18.65 o
   3   3   0     1537.28     1617.71     34.51 o
   5   3   0     1132.02     1210.72     30.35 o
   7   3   0     2287.58     2264.10     56.24 o
   9   3   0      189.55      210.93     19.03 o
  11   3   0      272.83      297.97     22.32 o
  13   3   0        3.36       21.91     18.35 o
  15   3   0       10.01       40.55     21.17 o
   0   4   0       60.11       62.91     19.15 o
   2   4   0        0.07        7.38     13.56 o
   4   4   0      455.78      456.38     19.56 o
   6   4   0       15.32      -14.87     17.55 o
   8   4   0      692.91      643.74     64.91 o
  10   4   0       31.31       -9.18     19.18 o
  12   4   0        0.01       15.20     18.92 o
  14   4   0       14.32       20.84     20.82 o
   1   5   0      195.31      168.23     20.03 o
   3   5   0      903.21      870.02     26.52 o
   5   5   0     1534.95     1559.72     43.89 o
   7   5   0      108.14      127.88     51.89 o
   9   5   0       18.76       30.18     18.49 o
  11   5   0        0.39      -12.60     20.52 o
  13   5   0        0.33       -8.20     20.32 o
   0   6   0     2237.22     2373.75     57.86 o
   2   6   0       25.43       51.15     28.84 o
   4   6   0      294.32      264.91     23.53 o
   6   6   0        9.27       26.33     19.22 o
   8   6   0       12.75        3.22     19.98 o
  10   6   0       10.99       27.77     20.39 o
  12   6   0       11.63       37.64     39.07 o
   1   7   0     3610.36     3546.43     90.58 o
   3   7   0      111.14      105.93     22.93 o
   5   7   0       13.08       14.41     24.12 o
   7   7   0       12.20       -6.83     36.00 o
   9   7   0        0.10       24.28     49.72 o
   0   8   0       97.38       52.70     35.20 o
   2   8   0        0.93      -23.31     23.31 o
   4   8   0       37.90       19.28     23.68 o
   6   8   0      200.01      183.13     27.44 o
 -15   1   1        0.00      -14.43     27.78 o
 -13   1   1      210.62      219.63     29.03 o
 -11   1   1       53.42       38.91     22.39 o
  -9   1   1       15.40      -14.56     20.67 o
  -7   1   1      477.70      428.76     22.35 o
  -5   1   1     5257.88     4843.41     47.12 o
  -3   1   1    25353.25    23389.51    164.83 o
  -1   1   1     2583.25     3039.05     22.91 o
   1   1   1      760.68      761.86     14.49 o
   3   1   1     6086.03     5613.86     42.58 o
   5   1   1     1109.90      979.16     25.22 o
   7   1   1       11.40       57.41     16.45 o
   9   1   1      601.92      607.40     31.36 o
  11   1   1       95.46       88.17     26.70 o
  13   1   1       73.82      111.96     26.33 o
  15   1   1        0.59       35.16     27.10 o
 -16   2   1       12.91       29.50     28.38 o
 -14   2   1        1.80      -13.65     26.60 o
 -12   2   1      437.75      511.43     35.62 o
 -10   2   1      454.79      523.60     32.90 o
  -8   2   1     1078.95     1085.22     33.73 o
  -6   2   1      161.26      158.04     18.65 o
  -4   2   1     1630.85     1744.30     30.09 o
  -2   2   1     1415.28     1364.15     24.95 o
   0   2   1     2455.50     2559.13     30.44 o
   2   2   1      981.24     1106.03     24.66 o
   4   2   1      103.29       59.59     15.98 o
   6   2   1      329.39      286.44     21.90 o
   8   2   1      615.02      574.13     30.15 o
  10   2   1      384.28      481.91     32.59 o
  12   2   1        5.35      -25.52     25.52 o
  14   2   1       37.03       47.57     27.58 o
 -15   3   1        1.47       69.85     24.54 o
 -13   3   1        0.28        8.83     26.09 o
 -11   3   1       63.57       92.24     25.45 o
  -9   3   1      538.09      526.46     33.85 o
  -7   3   1      510.05      479.44     28.35 o
  -5   3   1      362.83      320.38     22.37 o
  -3   3   1        1.42       36.27     15.14 o
  -1   3   1      200.10      203.29     18.18 o
   1   3   1     3068.32     3174.61     41.55 o
   3   3   1      586.49      694.00     26.99 o
   5   3   1        1.71       16.89     19.99 o
   7   3   1      164.69      171.08     24.75 o
   9   3   1        1.81       11.19     24.10 o
  11   3   1      302.77      333.50     32.48 o
  13   3   1       39.84       36.85     29.23 o
  15   3   1        0.23       10.79     29.93 o
 -14   4   1       13.18       21.68     27.41 o
 -12   4   1        0.21       20.87     26.80 o
 -10   4   1      555.78      554.60     37.76 o
  -8   4   1     1308.88     1242.81     43.60 o
  -6   4   1      513.02      508.90     29.83 o
  -4   4   1       66.70       88.54     21.24 o
  -2   4   1      552.66      628.68     27.21 o
   0   4   1      483.45      535.41     26.16 o
   2   4   1      108.53      126.52     22.90 o
   4   4   1       12.02       -3.67     25.35 o
   6   4   1      299.46      305.07     30.02 o
   8   4   1       12.88       25.52     26.09 o
  10   4   1       16.79       -0.98     27.31 o
  12   4   1      148.87      207.09     33.99 o
  14   4   1       77.73      123.39     33.55 o
 -13   5   1       80.48       70.83     30.95 o
 -11   5   1      349.00      330.00     37.51 o
  -9   5   1        1.33      -16.75     25.55 o
  -7   5   1        0.00       14.77     25.75 o
  -5   5   1      862.17      855.56     37.86 o
  -3   5   1      938.88      984.55     37.12 o
  -1   5   1      230.11      272.25     27.35 o
   1   5   1      432.67      441.87     30.34 o
   3   5   1        5.79       22.79     26.50 o
   5   5   1       30.21        0.00     29.06 o
   7   5   1      355.91      270.19     33.33 o
   9   5   1      305.41      336.46     35.78 o
  11   5   1       86.37      126.06     31.59 o
  13   5   1        0.47      -34.11     34.11 o
 -12   6   1        9.51      -13.28     31.28 o
 -10   6   1        0.60      -16.55     27.88 o
  -8   6   1        0.38      -27.27     27.27 o
  -6   6   1       87.86       97.64     29.10 o
  -4   6   1      615.75      625.56     38.14 o
  -2   6   1     2742.98     2769.07     60.86 o
   0   6   1      584.39      587.62     38.47 o
   2   6   1      141.70      124.15     31.36 o
   4   6   1        2.06       -9.78     28.96 o
   6   6   1       90.19       53.14     31.86 o
   8   6   1        9.90       50.26     31.42 o
  10   6   1        5.40      -30.91     30.91 o
  12   6   1       53.32       78.28     36.14 o
  -9   7   1        4.48       11.43     29.23 o
  -7   7   1       19.68      -10.42     29.26 o
  -5   7   1        9.13        3.24     30.14 o
  -3   7   1        3.12      -12.27     31.38 o
  -1   7   1        0.03       -1.01     32.40 o
   1   7   1      122.04      136.28     34.90 o
   3   7   1      584.60      564.37     40.93 o
   5   7   1       53.68       50.74     32.47 o
   7   7   1       96.23      111.90     35.43 o
   9   7   1        2.10       33.20     32.56 o
  -6   8   1      308.00      304.94     41.65 o
  -4   8   1      507.96      433.93     43.08 o
  -2   8   1       16.22       13.01     31.59 o
   0   8   1        2.83       37.55     31.92 o
   2   8   1        2.61        3.54     33.85 o
   4   8   1       21.81       39.00     35.09 o
   6   8   1       68.30       99.25     35.57 o
 -16   0   2      144.12      170.81     33.95 o
 -14   0   2       62.04       46.12     26.16 o
 -12   0   2      108.29       85.14     26.70 o
 -10   0   2     1618.44     1464.19     42.96 o
  -8   0   2      847.32      753.18     28.65 o
  -6   0   2      192.65      218.76     16.90 o
  -4   0   2   103621.97   113366.52    432.08 o
  -2   0   2    17878.70    16591.30    106.98 o
   0   0   2       40.87       33.29      6.31 o
   2   0   2     6514.70     5698.51     36.23 o
   4   0   2     1385.94     1256.82     25.57 o
   6   0   2     1062.00     1007.35     28.24 o
   8   0   2      952.81      794.30     32.67 o
  10   0   2       48.33       95.91     22.59 o
  12   0   2      235.82      279.70     29.88 o
  14   0   2        9.22       36.31     27.10 o
 -15   1   2        5.47      -18.91     27.54 o
 -13   1   2       36.98       31.69     26.16 o
 -11   1   2      273.05      253.00     28.16 o
  -9   1   2     1313.45     1240.76     37.37 o
  -7   1   2      408.69      449.81     22.75 o
  -5   1   2     1309.84     1152.84     25.79 o
  -3   1   2    39700.45    38904.82    218.93 o
  -1   1   2     1810.10     1908.52     19.93 o
   1   1   2    48658.38    53623.60    233.73 o
   3   1   2      252.49      208.49     16.07 o
   5   1   2       40.41       22.22     14.77 o
   7   1   2        7.11       29.19     16.82 o
   9   1   2      158.44      156.74     25.33 o
  11   1   2        5.74      -13.48     23.90 o
  13   1   2       30.05       37.96     24.61 o
  15   1   2        3.35       19.28     29.63 o
 -16   2   2       13.74       -3.94     28.45 o
 -14   2   2       46.34       41.43     27.31 o
 -12   2   2      252.60      267.34     30.52 o
 -10   2   2      768.24      722.23     35.42 o
  -8   2   2      433.43      407.15     26.05 o
  -6   2   2     1838.08     1710.76     35.22 o
  -4   2   2       34.38       42.24     14.83 o
  -2   2   2     1112.77     1049.82     22.95 o
   0   2   2     4100.16     4644.07     40.04 o
   2   2   2     6362.63     6888.66     52.34 o
   4   2   2     2601.00     2577.66     38.74 o
   6   2   2       31.91       14.63     18.68 o
   8   2   2      610.06      620.88     32.03 o
  10   2   2       70.71       92.14     26.50 o
  12   2   2       43.78       42.11     25.89 o
  14   2   2        7.86       -1.21     29.19 o
 -15   3   2        4.99      -27.64     27.64 o
 -13   3   2        9.05       -3.27     25.72 o
 -11   3   2      168.43      156.02     26.54 o
  -9   3   2        0.25       26.83     22.52 o
  -7   3   2      611.62      540.03     27.85 o
  -5   3   2       65.86       58.06     16.93 o
  -3   3   2     1569.65     1636.26     32.09 o
  -1   3   2      725.98      794.64     23.80 o
   1   3   2     1600.27     1493.90     30.85 o
   3   3   2     8113.80     9186.78     73.41 o
   5   3   2     6153.28     6183.66     68.41 o
   7   3   2      127.93      130.09     24.51 o
   9   3   2      189.51      195.29     28.23 o
  11   3   2       19.14       25.01     26.63 o
  13   3   2       22.62        4.72     29.53 o
 -14   4   2       17.47       15.10     28.92 o
 -12   4   2        1.15      -27.31     27.31 o
 -10   4   2      243.99      227.03     31.47 o
  -8   4   2      231.52      216.82     26.64 o
  -6   4   2       48.06       42.41     20.67 o
  -4   4   2        4.69       -3.61     18.95 o
  -2   4   2      242.99      284.27     23.31 o
   0   4   2      457.45      481.02     26.56 o
   2   4   2        6.72        2.80     21.47 o
   4   4   2     3097.27     3454.26     56.48 o
   6   4   2       64.86       42.04     26.90 o
   8   4   2      179.95      106.46     31.80 o
  10   4   2       88.98      103.57     28.22 o
  12   4   2        0.30      -28.59     28.59 o
  14   4   2       39.64      -17.60     34.93 o
 -13   5   2        3.12       -3.81     27.24 o
 -11   5   2       28.42        2.22     26.46 o
  -9   5   2       92.56       84.83     26.77 o
  -7   5   2      779.12      823.13     38.82 o
  -5   5   2      461.50      482.92     32.93 o
  -3   5   2      553.83      618.46     33.14 o
  -1   5   2        9.16       10.92     24.91 o
   1   5   2      168.27      177.65     30.28 o
   3   5   2      113.28       89.96     29.03 o
   5   5   2       13.80       12.78     29.43 o
   7   5   2       53.55       73.66     27.64 o
   9   5   2        0.44       43.96     26.16 o
  11   5   2        3.76       11.90     30.14 o
  13   5   2       18.52       16.35     32.50 o
 -12   6   2        0.26       -9.20     29.83 o
 -10   6   2       10.46       -8.19     28.65 o
  -8   6   2      328.97      381.60     33.42 o
  -6   6   2        5.34       -1.89     26.02 o
  -4   6   2     2364.57     2407.97     59.08 o
  -2   6   2     1131.93     1129.09     43.65 o
   0   6   2      576.96      556.87     36.21 o
   2   6   2      694.90      683.08     39.05 o
   4   6   2       28.65       -9.00     29.90 o
   6   6   2       20.04       58.93     31.18 o
   8   6   2       19.77       58.76     30.27 o
  10   6   2        5.85       42.64     32.80 o
  -9   7   2       42.61      -30.21     30.68 o
  -7   7   2       55.64       -9.20     31.86 o
  -5   7   2      876.72      822.35     46.99 o
  -3   7   2     1415.84     1300.24     52.34 o
  -1   7   2      320.07      359.58     36.29 o
   1   7   2      120.76      129.37     33.65 o
   3   7   2       23.93       37.08     31.01 o
   5   7   2        1.52      -31.45     31.45 o
   7   7   2        2.11        4.72     33.24 o
   9   7   2        4.93       14.26     34.32 o
  -6   8   2        0.32        0.00     32.46 o
  -4   8   2        0.56      -33.00     33.00 o
  -2   8   2       62.19       22.52     32.50 o
   0   8   2       69.58       91.94     32.40 o
   2   8   2      114.13       46.16     34.86 o
   4   8   2       65.07       68.91     35.20 o
   6   8   2       43.89       28.69     37.18 o
 -15   1   3      107.37      166.86     30.88 o
 -13   1   3      104.29       80.08     26.40 o
 -11   1   3       38.26       64.19     24.34 o
  -9   1   3      599.25      547.20     28.56 o
  -7   1   3     6265.85     6017.10     61.90 o
  -5   1   3      748.31      602.01     20.52 o
  -3   1   3       78.65      140.57     13.79 o
  -1   1   3     1891.64     1796.57     21.30 o
   1   1   3     4285.20     4078.98     33.65 o
   3   1   3      509.76      441.46     18.31 o
   5   1   3        0.43      -12.57     14.70 o
   7   1   3        3.15       24.81     17.60 o
   9   1   3        2.53      -21.30     21.30 o
  11   1   3      110.70       82.77     28.09 o
  13   1   3       11.36      -12.27     26.53 o
  15   1   3        1.05       -5.29     27.68 o
 -16   2   3       19.84      -31.05     31.05 o
 -14   2   3        0.76        9.94     25.01 o
 -12   2   3      355.82      318.66     31.71 o
 -10   2   3      192.86      222.10     26.20 o
  -8   2   3     3338.44     3184.24     53.54 o
  -6   2   3     2472.44     2311.33     39.27 o
  -4   2   3       39.58       63.99     15.17 o
  -2   2   3     1608.23     1641.25     27.11 o
   0   2   3     4161.87     4815.34     42.19 o
   2   2   3     4103.85     4220.92     43.30 o
   4   2   3      607.57      701.36     25.10 o
   6   2   3      991.91      988.95     32.48 o
   8   2   3       12.20       46.12     21.74 o
  10   2   3      187.97      147.40     28.90 o
  12   2   3        4.95       47.60     26.97 o
  14   2   3        1.96       81.28     26.83 o
 -15   3   3        0.08        7.55     27.24 o
 -13   3   3        0.36       11.80     24.37 o
 -11   3   3       98.85       88.91     26.33 o
  -9   3   3      602.79      586.96     33.65 o
  -7   3   3       96.11       92.15     22.05 o
  -5   3   3      176.23      171.44     20.64 o
  -3   3   3      524.80      545.64     22.66 o
  -1   3   3      269.45      304.66     20.28 o
   1   3   3      166.41      188.51     20.07 o
   3   3   3        0.66      -20.29     20.29 o
   5   3   3      245.85      311.58     24.02 o
   7   3   3       82.95       91.67     25.12 o
   9   3   3       36.57        6.81     25.45 o
  11   3   3       11.22       10.28     27.10 o
  13   3   3       96.17      153.67     32.37 o
 -14   4   3        1.65        1.25     27.64 o
 -12   4   3      133.95      141.65     28.93 o
 -10   4   3      640.85      626.61     37.29 o
  -8   4   3      377.67      335.94     30.43 o
  -6   4   3        4.14       21.84     20.77 o
  -4   4   3      538.95      673.07     28.29 o
  -2   4   3       55.98       73.26     19.66 o
   0   4   3     1900.29     2110.61     42.29 o
   2   4   3      349.95      304.31     25.37 o
   4   4   3      139.45      161.15     27.69 o
   6   4   3      339.63      364.39     32.38 o
   8   4   3        2.64       34.79     25.25 o
  10   4   3      166.79      167.15     30.85 o
  12   4   3       87.15      133.14     32.26 o
 -13   5   3        6.76       61.72     26.77 o
 -11   5   3       18.06        9.94     27.47 o
  -9   5   3      424.29      371.28     34.71 o
  -7   5   3     2282.38     2126.95     55.89 o
  -5   5   3     1164.71     1179.98     40.95 o
  -3   5   3      100.42      105.17     26.94 o
  -1   5   3       39.69       20.80     25.86 o
   1   5   3      192.36      151.19     29.31 o
   3   5   3       34.59       72.01     28.59 o
   5   5   3        3.88       -4.92     27.64 o
   7   5   3      294.48      297.55     34.74 o
   9   5   3       10.91       24.07     28.18 o
  11   5   3       21.11        7.32     31.45 o
 -12   6   3       14.12      -23.50     29.29 o
 -10   6   3       36.56       20.94     28.49 o
  -8   6   3      155.05      192.57     29.74 o
  -6   6   3      214.67      174.11     31.83 o
  -4   6   3       96.24       92.21     29.33 o
  -2   6   3        4.94       16.18     29.19 o
   0   6   3       82.30       77.92     29.87 o
   2   6   3       10.85      -23.29     29.46 o
   4   6   3      204.20      154.35     33.01 o
   6   6   3       37.60      106.23     29.53 o
   8   6   3      103.53      148.85     33.48 o
  10   6   3        3.99       36.04     32.19 o
  -9   7   3        8.28       25.05     29.80 o
  -7   7   3       22.96       -2.29     30.27 o
  -5   7   3      387.17      352.59     38.49 o
  -3   7   3      173.81      172.64     33.58 o
  -1   7   3      104.93      107.96     31.83 o
   1   7   3       22.55       12.07     30.58 o
   3   7   3       30.85       24.04     32.16 o
   5   7   3        4.28       33.34     31.72 o
   7   7   3       17.36       26.46     33.68 o
   9   7   3       13.77      -36.71     36.71 o
  -6   8   3       56.03       56.37     31.29 o
  -4   8   3       25.29        3.67     34.22 o
  -2   8   3        3.49       -3.57     32.43 o
   0   8   3        0.82      -32.29     32.29 o
   2   8   3       61.18       49.02     34.25 o
   4   8   3       27.49       11.23     34.72 o
   6   8   3       10.23       15.88     37.89 o
 -16   0   4      118.84      179.06     29.70 o
 -14   0   4       66.81      104.65     24.68 o
 -12   0   4       77.26       97.91     25.29 o
 -10   0   4      140.71      116.40     21.99 o
  -8   0   4     4502.86     4157.55     56.11 o
  -6   0   4     4074.74     4168.11     46.25 o
  -4   0   4     2437.45     2138.18     29.11 o
  -2   0   4    18857.02    17040.11    129.17 o
   0   0   4     4718.05     4692.61     33.22 o
   2   0   4     8629.83     7981.93     52.06 o
   4   0   4       45.36       69.08     13.22 o
   6   0   4       45.00       40.15     17.70 o
   8   0   4      136.78      121.87     23.64 o
  10   0   4      160.72      208.12     26.77 o
  12   0   4       37.59       38.60     27.44 o
  14   0   4       25.15       49.62     27.78 o
 -17   1   4        4.73        8.16     28.65 o
 -15   1   4       82.83      106.20     29.70 o
 -13   1   4       77.31       84.12     26.53 o
 -11   1   4       95.32      114.60     24.65 o
  -9   1   4      248.79      224.44     23.78 o
  -7   1   4     5835.60     5520.02     59.65 o
  -5   1   4     3797.14     3710.88     41.71 o
  -3   1   4     1608.68     1520.13     24.07 o
  -1   1   4     6395.79     6194.85     41.17 o
   1   1   4     4047.96     4221.94     37.13 o
   3   1   4     4703.65     4123.67     43.48 o
   5   1   4      575.98      491.38     23.37 o
   7   1   4      548.04      528.34     27.95 o
   9   1   4       17.96       46.62     21.88 o
  11   1   4        8.38       40.49     23.83 o
  13   1   4        0.05      -27.44     27.44 o
  15   1   4       25.53      -17.63     31.69 o
 -16   2   4        1.00      -11.60     28.32 o
 -14   2   4       36.19       20.80     26.16 o
 -12   2   4      274.74      246.07     30.83 o
 -10   2   4      171.17      148.65     27.79 o
  -8   2   4      408.57      411.38     26.15 o
  -6   2   4      428.08      412.04     22.11 o
  -4   2   4     2326.67     2301.95     34.52 o
  -2   2   4     6171.13     6354.50     50.34 o
   0   2   4     1160.88     1371.96     26.43 o
   2   2   4      215.48      188.86     17.44 o
   4   2   4     5206.72     5178.09     56.34 o
   6   2   4       40.06       60.08     19.05 o
   8   2   4       81.22       46.70     24.92 o
  10   2   4        1.99       29.29     24.27 o
  12   2   4       17.73       29.46     27.85 o
  14   2   4       56.39       14.16     30.34 o
 -15   3   4        9.45       19.96     27.61 o
 -13   3   4      200.08      276.78     32.71 o
 -11   3   4       79.93        9.91     25.72 o
  -9   3   4      264.13      274.82     26.98 o
  -7   3   4      172.45      206.26     23.20 o
  -5   3   4      549.26      545.98     23.77 o
  -3   3   4       73.78      102.91     17.57 o
  -1   3   4     3116.79     3539.22     44.52 o
   1   3   4    15565.92    18276.97    100.70 o
   3   3   4     1740.62     1934.98     39.43 o
   5   3   4      986.77     1063.23     34.84 o
   7   3   4      172.73      168.78     25.97 o
   9   3   4       38.95       12.34     25.76 o
  11   3   4      318.91      343.21     37.24 o
  13   3   4       53.10      105.76     30.64 o
 -14   4   4        3.07       45.64     27.71 o
 -12   4   4      110.66      103.34     29.20 o
 -10   4   4      474.76      434.32     34.62 o
  -8   4   4      427.27      440.20     30.03 o
  -6   4   4        1.65        0.00     21.68 o
  -4   4   4      144.77      148.24     21.92 o
  -2   4   4       24.64       61.29     18.91 o
   0   4   4     1883.17     2146.98     42.55 o
   2   4   4     1207.13     1270.84     37.70 o
   4   4   4      153.14      114.69     29.20 o
   6   4   4       10.28       26.33     25.65 o
   8   4   4        0.00      -13.48     26.26 o
  10   4   4       56.24       36.51     28.56 o
  12   4   4       44.82      -14.80     31.52 o
 -13   5   4       97.18       76.30     30.82 o
 -11   5   4      427.22      432.62     35.86 o
  -9   5   4        3.27       -4.82     26.80 o
  -7   5   4     1763.55     1684.91     50.16 o
  -5   5   4      686.50      657.87     34.94 o
  -3   5   4        4.33        8.70     25.05 o
  -1   5   4        8.24        4.96     25.69 o
   1   5   4        1.61       28.55     26.73 o
   3   5   4      300.50      335.35     32.79 o
   5   5   4       19.60       38.73     30.71 o
   7   5   4       65.51      -12.31     29.23 o
   9   5   4        9.63      -30.17     30.17 o
  11   5   4        3.80      -31.92     31.92 o
 -12   6   4       10.09      -30.58     30.58 o
 -10   6   4       27.92       62.60     28.82 o
  -8   6   4       39.63       43.93     26.97 o
  -6   6   4      527.73      587.29     36.81 o
  -4   6   4       18.89       51.81     26.77 o
  -2   6   4      152.42      181.04     32.10 o
   0   6   4       26.11      -27.58     30.17 o
   2   6   4      103.68       87.12     30.38 o
   4   6   4      319.70      349.60     34.30 o
   6   6   4       39.83       31.79     30.58 o
   8   6   4        0.86       14.77     31.38 o
  10   6   4        1.07      -26.70     33.47 o
  -9   7   4      114.54      157.59     31.83 o
  -7   7   4      366.76      334.72     36.90 o
  -5   7   4      212.15      239.59     32.47 o
  -3   7   4       39.67       86.98     28.12 o
  -1   7   4       84.75       74.51     31.46 o
   1   7   4       62.00       14.29     32.47 o
   3   7   4       53.22       72.28     33.78 o
   5   7   4        0.62        7.92     33.17 o
   7   7   4       10.48       12.27     34.76 o
   9   7   4       14.22      -12.10     37.96 o
  -8   8   4       29.13       32.87     36.10 o
  -6   8   4      135.52      121.95     33.41 o
  -4   8   4       21.36       14.73     32.13 o
  -2   8   4       76.15      126.09     32.30 o
   0   8   4       11.55      -18.00     33.58 o
   2   8   4      148.09      184.16     35.77 o
   4   8   4        0.03       16.45     34.38 o
   6   8   4       18.11       21.51     38.50 o
 -17   1   5        6.76      -14.83     29.77 o
 -15   1   5        8.39       13.75     27.20 o
 -13   1   5       83.70       87.49     26.87 o
 -11   1   5      541.84      468.58     33.78 o
  -9   1   5      284.31      280.93     24.12 o
  -7   1   5     3280.99     3155.57     46.33 o
  -5   1   5     5686.87     5434.09     50.80 o
  -3   1   5       15.05       37.49     13.55 o
  -1   1   5      796.87      763.56     19.47 o
   1   1   5     1314.11     1320.68     25.10 o
   3   1   5      191.40      191.24     17.10 o
   5   1   5      181.52      211.27     19.93 o
   7   1   5      637.99      562.21     30.45 o
   9   1   5      122.84      100.88     26.03 o
  11   1   5        1.20       -9.00     24.57 o
  13   1   5       56.62       53.54     28.05 o
 -16   2   5        1.29      -15.34     28.01 o
 -14   2   5        4.49       15.20     24.74 o
 -12   2   5      215.29      210.23     29.41 o
 -10   2   5     1728.28     1756.11     46.86 o
  -8   2   5      808.16      801.31     31.65 o
  -6   2   5      194.18      142.48     18.52 o
  -4   2   5     7744.24     8323.62     63.82 o
  -2   2   5     3003.72     3378.16     38.59 o
   0   2   5      376.94      364.93     18.64 o
   2   2   5      151.57      167.53     17.20 o
   4   2   5      650.76      587.63     25.47 o
   6   2   5        1.38       35.63     20.02 o
   8   2   5      160.91      185.53     27.75 o
  10   2   5       32.91       -2.87     26.43 o
  12   2   5       35.13       74.50     27.91 o
  14   2   5        6.09      -19.89     30.00 o
 -15   3   5        0.50      -28.32     28.32 o
 -13   3   5       55.58       24.34     28.76 o
 -11   3   5      452.12      412.04     32.86 o
  -9   3   5       71.35      133.48     24.68 o
  -7   3   5      741.60      709.69     29.99 o
  -5   3   5       92.68      109.72     18.48 o
  -3   3   5        4.89       -4.35     16.28 o
  -1   3   5     1310.93     1456.44     32.43 o
   1   3   5      935.70     1164.60     31.30 o
   3   3   5      531.06      559.11     26.37 o
   5   3   5      178.82      166.73     24.96 o
   7   3   5        3.18       -3.88     23.73 o
   9   3   5       25.72       33.88     25.49 o
  11   3   5        0.84       -8.80     27.78 o
  13   3   5        2.96        8.97     29.83 o
 -14   4   5       19.73       46.62     27.78 o
 -12   4   5       83.29      139.07     27.24 o
 -10   4   5      545.13      562.77     35.30 o
  -8   4   5      196.77      201.13     26.57 o
  -6   4   5      217.04      179.26     26.37 o
  -4   4   5      365.08      340.68     24.77 o
  -2   4   5       15.31        8.87     19.99 o
   0   4   5      216.07      305.08     25.84 o
   2   4   5        1.31       53.46     22.08 o
   4   4   5        0.48      -26.33     26.33 o
   6   4   5        1.18       -7.25     24.57 o
   8   4   5      255.78      254.05     32.11 o
  10   4   5        7.85      -25.86     27.64 o
  12   4   5       39.03       57.07     31.93 o
 -13   5   5        4.17       16.18     26.80 o
 -11   5   5      296.08      330.95     32.58 o
  -9   5   5      816.58      805.35     40.54 o
  -7   5   5      220.82      241.26     31.03 o
  -5   5   5      329.98      320.60     30.26 o
  -3   5   5     1943.64     1997.16     49.76 o
  -1   5   5       48.00       89.24     27.11 o
   1   5   5      207.75      241.57     29.41 o
   3   5   5      228.14      227.95     33.79 o
   5   5   5       13.38       -5.23     27.78 o
   7   5   5      128.71       88.88     30.48 o
   9   5   5        0.37       22.15     27.54 o
  11   5   5        0.02        5.12     31.08 o
 -12   6   5       12.01      -31.01     31.01 o
 -10   6   5        0.47      -22.01     26.77 o
  -8   6   5       98.31       86.01     28.56 o
  -6   6   5      307.43      260.55     32.48 o
  -4   6   5      680.32      650.76     37.50 o
  -2   6   5      252.60      265.73     31.47 o
   0   6   5        3.53       82.69     28.08 o
   2   6   5       20.62       36.07     28.76 o
   4   6   5       36.78       15.41     31.39 o
   6   6   5        1.62      -28.42     30.24 o
   8   6   5      101.84      123.63     34.25 o
  10   6   5       19.26       69.07     34.82 o
  -9   7   5      113.37      130.21     33.78 o
  -7   7   5      107.02       84.29     31.89 o
  -5   7   5      154.16      134.84     33.75 o
  -3   7   5      129.35      113.12     31.42 o
  -1   7   5       25.00       -2.06     29.87 o
   1   7   5       57.10       46.79     30.51 o
   3   7   5       61.66       75.92     33.04 o
   5   7   5       88.62       97.17     35.27 o
   7   7   5       24.69        1.25     35.60 o
  -6   8   5      140.11      127.72     34.12 o
  -4   8   5       12.67       33.44     31.59 o
  -2   8   5      168.33      177.26     37.53 o
   0   8   5        0.62       13.38     32.36 o
   2   8   5       20.19       50.47     33.95 o
   4   8   5       31.09      -34.76     37.49 o
 -16   0   6        0.19        6.14     27.00 o
 -14   0   6       23.03       20.70     24.78 o
 -12   0   6       11.78       21.54     24.74 o
 -10   0   6      170.10      134.69     23.91 o
  -8   0   6      215.33      245.25     21.89 o
  -6   0   6      571.32      533.05     21.24 o
  -4   0   6     2236.49     2006.75     30.94 o
  -2   0   6      880.71      971.98     21.53 o
   0   0   6     1541.57     1296.96     24.11 o
   2   0   6     1942.18     1777.88     30.91 o
   4   0   6        0.27       22.32     14.43 o
   6   0   6       27.24       15.98     18.41 o
   8   0   6        7.27      -14.46     21.98 o
  10   0   6       95.63      139.31     25.62 o
  12   0   6        8.58       20.19     27.07 o
  14   0   6      112.74      115.07     34.83 o
 -17   1   6       18.88       67.02     28.69 o
 -15   1   6       78.78      106.06     28.83 o
 -13   1   6       61.79       73.87     25.39 o
 -11   1   6      564.48      532.65     33.14 o
  -9   1   6      499.54      588.74     29.33 o
  -7   1   6        0.00      -11.90     16.62 o
  -5   1   6     1242.53     1185.48     27.77 o
  -3   1   6       87.04       67.48     14.47 o
  -1   1   6      708.05      646.87     20.53 o
   1   1   6      100.79       72.91     14.70 o
   3   1   6     4578.02     4586.85     51.43 o
   5   1   6     1357.36     1281.12     34.61 o
   7   1   6      138.15      191.26     24.18 o
   9   1   6        0.12        8.53     22.65 o
  11   1   6      306.06      284.55     34.60 o
  13   1   6       27.91      -31.99     31.99 o
 -16   2   6       12.29      -11.46     28.65 o
 -14   2   6        2.18       48.75     26.06 o
 -12   2   6       99.43      101.45     26.80 o
 -10   2   6      421.36      395.02     29.42 o
  -8   2   6     2978.18     2863.92     50.66 o
  -6   2   6     1026.05     1022.15     29.92 o
  -4   2   6      334.64      312.68     19.54 o
  -2   2   6        2.33        4.72     14.19 o
   0   2   6       23.02       26.77     15.34 o
   2   2   6      684.06      701.67     24.83 o
   4   2   6      468.30      400.68     25.01 o
   6   2   6      142.21      180.27     23.30 o
   8   2   6      345.63      352.14     31.00 o
  10   2   6      246.96      264.73     31.70 o
  12   2   6       48.22       52.63     27.54 o
  14   2   6        7.57      -30.71     30.71 o
 -15   3   6      299.23      317.01     38.08 o
 -13   3   6      981.58      965.53     47.17 o
 -11   3   6      182.50      190.12     28.02 o
  -9   3   6       32.11       17.60     23.53 o
  -7   3   6      247.55      203.56     23.95 o
  -5   3   6        0.08        3.37     16.92 o
  -3   3   6     3015.61     3476.93     48.09 o
  -1   3   6     2932.70     3187.75     46.19 o
   1   3   6     1072.65     1204.73     31.72 o
   3   3   6      808.21      769.27     31.58 o
   5   3   6      414.81      400.98     29.96 o
   7   3   6       77.63       28.35     25.62 o
   9   3   6        5.55       10.48     24.47 o
  11   3   6       12.26       10.25     27.07 o
  13   3   6        4.07       14.56     29.50 o
 -14   4   6      287.89      261.94     35.68 o
 -12   4   6       81.43       81.76     26.36 o
 -10   4   6       60.36       53.40     25.39 o
  -8   4   6        0.01       22.48     23.16 o
  -6   4   6      461.90      463.62     29.29 o
  -4   4   6      924.73     1035.47     35.51 o
  -2   4   6      853.39     1015.86     34.59 o
   0   4   6       25.55       21.21     22.15 o
   2   4   6      392.34      510.90     30.64 o
   4   4   6       26.91       55.93     25.35 o
   6   4   6        5.22       51.17     25.59 o
   8   4   6      146.88      119.77     28.86 o
  10   4   6       28.87      -29.06     29.06 o
  12   4   6        8.48       -2.63     30.68 o
 -13   5   6        7.47      -24.88     28.69 o
 -11   5   6      116.49      111.94     31.93 o
  -9   5   6      775.22      817.57     41.62 o
  -7   5   6     1166.01     1165.52     43.75 o
  -5   5   6      243.17      202.26     28.20 o
  -3   5   6       13.26       49.96     25.08 o
  -1   5   6        4.06       17.97     25.65 o
   1   5   6       51.57       46.49     26.20 o
   3   5   6        0.31      -28.62     28.62 o
   5   5   6       80.72       51.35     31.15 o
   7   5   6       83.64       79.77     30.51 o
   9   5   6       95.35       84.49     32.53 o
  11   5   6       81.89      132.19     34.96 o
 -12   6   6        4.35      -18.10     29.33 o
 -10   6   6      215.13      229.10     33.08 o
  -8   6   6       11.77       -8.46     26.97 o
  -6   6   6      185.44      172.04     31.36 o
  -4   6   6       37.84        6.44     27.68 o
  -2   6   6       61.03       58.19     29.74 o
   0   6   6        7.80      -16.25     28.45 o
   2   6   6       71.22       72.28     28.62 o
   4   6   6      436.28      352.29     36.87 o
   6   6   6       47.41       17.33     31.69 o
   8   6   6       21.37       81.55     31.55 o
  10   6   6        4.89       66.95     32.70 o
  -9   7   6       34.74       82.96     31.99 o
  -7   7   6       14.08       36.04     28.79 o
  -5   7   6        8.36       18.68     29.36 o
  -3   7   6        6.27       37.22     28.62 o
  -1   7   6       18.26       24.27     30.00 o
   1   7   6        0.12       43.52     28.72 o
   3   7   6        2.30       41.06     30.91 o
   5   7   6       13.07      -34.59     34.59 o
   7   7   6        0.01      -16.69     35.16 o
  -6   8   6      169.36      192.40     37.09 o
  -4   8   6        8.72       55.08     31.92 o
  -2   8   6        4.99      -33.31     33.31 o
   0   8   6        0.61      -29.66     34.55 o
   2   8   6       49.08       72.68     34.69 o
   4   8   6       43.42       69.58     37.18 o
 -17   1   7        2.20       14.70     29.06 o
 -15   1   7        0.77      -26.02     26.02 o
 -13   1   7        1.71        6.74     22.48 o
 -11   1   7      179.40      176.40     26.71 o
  -9   1   7     1034.28     1117.34     35.38 o
  -7   1   7       32.65       26.26     16.25 o
  -5   1   7       32.21       23.60     15.04 o
  -3   1   7     2131.76     2034.97     32.12 o
  -1   1   7       14.37       31.28     13.65 o
   1   1   7      121.77      100.87     16.46 o
   3   1   7      372.28      422.35     21.77 o
   5   1   7     1668.41     1715.96     40.08 o
   7   1   7      514.69      443.53     31.55 o
   9   1   7        6.49       -8.97     23.77 o
  11   1   7      111.19      136.82     29.27 o
  13   1   7      160.52      238.82     34.86 o
 -16   2   7      127.82      163.73     31.79 o
 -14   2   7      423.93      366.57     36.67 o
 -12   2   7       53.19        8.26     25.39 o
 -10   2   7       40.60        5.39     23.80 o
  -8   2   7      673.61      745.36     30.12 o
  -6   2   7     4741.80     4765.14     58.04 o
  -4   2   7     3538.23     3784.31     47.66 o
  -2   2   7       49.05       37.15     15.41 o
   0   2   7        2.13       -5.39     15.68 o
   2   2   7       49.28       68.98     17.13 o
   4   2   7      154.70      172.23     22.93 o
   6   2   7       32.40       34.42     23.03 o
   8   2   7      232.73      231.25     30.32 o
  10   2   7       22.07       36.21     27.51 o
  12   2   7       56.42       58.26     28.22 o
 -15   3   7      104.98      161.36     32.60 o
 -13   3   7       10.08      -28.01     28.01 o
 -11   3   7      237.96      263.96     29.61 o
  -9   3   7      144.62      122.44     25.56 o
  -7   3   7      431.80      415.90     26.73 o
  -5   3   7      216.59      216.27     22.46 o
  -3   3   7     1016.78     1072.83     30.83 o
  -1   3   7      431.86      485.32     24.50 o
   1   3   7      645.64      675.34     27.12 o
   3   3   7        1.43       29.46     20.43 o
   5   3   7      140.37      143.92     25.73 o
   7   3   7        5.75        4.25     25.05 o
   9   3   7        2.28      -12.91     27.07 o
  11   3   7        1.15       23.60     27.78 o
  13   3   7        0.08      -20.50     31.15 o
 -14   4   7      163.75      182.41     33.52 o
 -12   4   7      205.85      172.65     32.91 o
 -10   4   7      341.96      317.74     32.65 o
  -8   4   7        0.61      -24.91     24.91 o
  -6   4   7       27.56       28.96     22.49 o
  -4   4   7       92.90      102.60     22.29 o
  -2   4   7     2017.84     2038.71     44.85 o
   0   4   7       34.99       50.43     23.63 o
   2   4   7      575.50      684.15     32.88 o
   4   4   7      480.22      523.83     33.47 o
   6   4   7       12.13        7.89     26.16 o
   8   4   7      150.17      147.69     30.38 o
  10   4   7        5.11       -1.15     28.65 o
  12   4   7        3.78       -1.35     31.52 o
 -13   5   7      129.82       98.45     33.18 o
 -11   5   7        1.49       18.74     27.24 o
  -9   5   7        4.24      -10.82     25.92 o
  -7   5   7     1002.48      919.99     41.64 o
  -5   5   7      589.96      589.66     35.50 o
  -3   5   7       83.25       90.43     26.33 o
  -1   5   7      121.21      182.05     28.90 o
   1   5   7        5.80       34.05     25.72 o
   3   5   7       45.80       91.73     26.97 o
   5   5   7      218.27      179.57     30.38 o
   7   5   7        8.71       11.50     27.58 o
   9   5   7       88.80       44.84     34.96 o
  11   5   7        2.54       25.89     32.40 o
 -12   6   7        5.66      -10.38     29.43 o
 -10   6   7       48.22       77.20     28.52 o
  -8   6   7       87.35      103.47     26.26 o
  -6   6   7       86.42       46.36     29.77 o
  -4   6   7      238.55      246.59     30.96 o
  -2   6   7      219.58      203.79     30.65 o
   0   6   7       25.50       66.82     27.37 o
   2   6   7       57.47       49.69     28.93 o
   4   6   7       95.05      103.34     30.78 o
   6   6   7        9.85      -25.69     31.22 o
   8   6   7       44.35       67.93     32.46 o
  -9   7   7      236.44      189.85     37.84 o
  -7   7   7       55.08       61.09     29.60 o
  -5   7   7        2.51       13.38     27.98 o
  -3   7   7      170.59      150.46     32.71 o
  -1   7   7      133.58      203.75     30.75 o
   1   7   7        3.21        1.08     32.19 o
   3   7   7        2.31      -29.60     32.36 o
   5   7   7        1.58       14.60     32.36 o
   7   7   7        1.10      -35.67     35.67 o
  -6   8   7       37.71       51.21     32.57 o
  -4   8   7       12.75       50.73     29.60 o
  -2   8   7       20.38      -15.00     32.70 o
   0   8   7       25.94       41.57     34.01 o
   2   8   7        3.76      -25.59     35.56 o
   4   8   7      105.64      116.75     37.56 o
 -16   0   8        0.11       23.26     25.65 o
 -14   0   8       48.54       36.41     25.08 o
 -12   0   8      161.36      144.36     27.08 o
 -10   0   8      187.27      151.99     23.74 o
  -8   0   8      684.45      604.27     28.13 o
  -6   0   8       82.01       71.75     15.85 o
  -4   0   8        0.08       24.68     13.85 o
  -2   0   8     3806.89     3421.13     41.61 o
   0   0   8     4313.91     4702.56     49.49 o
   2   0   8     5316.32     5642.25     58.69 o
   4   0   8        1.08       -1.75     16.69 o
   6   0   8      202.72      234.49     23.24 o
   8   0   8      214.86      203.22     28.63 o
  10   0   8       80.79       83.58     27.98 o
  12   0   8      355.61      501.97     42.19 o
 -17   1   8       12.45       -9.34     28.08 o
 -15   1   8        0.68       -3.44     25.55 o
 -13   1   8        2.86      -12.57     24.71 o
 -11   1   8       88.15       73.10     26.10 o
  -9   1   8      438.84      472.49     27.84 o
  -7   1   8      191.81      168.54     19.36 o
  -5   1   8      814.59      857.25     26.13 o
  -3   1   8      148.44      206.55     16.73 o
  -1   1   8       96.59      123.76     15.38 o
   1   1   8     1870.95     1930.90     36.22 o
   3   1   8      347.59      327.61     22.47 o
   5   1   8      102.15       85.95     22.56 o
   7   1   8       12.19        5.53     23.93 o
   9   1   8        8.49        2.83     24.44 o
  11   1   8       57.96       66.82     28.96 o
  13   1   8       39.72       42.41     30.85 o
 -16   2   8        0.00      -15.24     30.00 o
 -14   2   8      266.67      286.25     32.95 o
 -12   2   8     1305.74     1344.70     47.34 o
 -10   2   8       34.53      -12.54     22.39 o
  -8   2   8       11.94       36.37     20.13 o
  -6   2   8       95.02       91.11     18.48 o
  -4   2   8     1410.09     1398.70     32.57 o
  -2   2   8      444.71      350.30     20.86 o
   0   2   8        1.97       13.85     16.25 o
   2   2   8        3.20       -6.61     17.70 o
   4   2   8     1770.84     1798.71     43.57 o
   6   2   8      595.58      558.21     34.39 o
   8   2   8      651.52      705.16     37.43 o
  10   2   8      275.73      294.96     36.25 o
  12   2   8       39.49       66.82     30.71 o
 -15   3   8      128.18      125.90     29.47 o
 -13   3   8        8.70       38.33     23.77 o
 -11   3   8       96.03      100.84     25.52 o
  -9   3   8       76.79       86.08     24.11 o
  -7   3   8      365.51      374.26     26.59 o
  -5   3   8        2.95        4.28     18.88 o
  -3   3   8       95.00       68.28     20.33 o
  -1   3   8      445.72      378.98     24.40 o
   1   3   8        5.08      -10.15     19.69 o
   3   3   8        0.66       11.36     21.74 o
   5   3   8      598.31      581.36     34.05 o
   7   3   8        7.33      -25.55     25.55 o
   9   3   8       99.10       71.58     26.94 o
  11   3   8        1.07       34.32     27.47 o
 -14   4   8        0.76       12.27     28.49 o
 -12   4   8      164.66      139.53     28.86 o
 -10   4   8       11.98       31.01     23.43 o
  -8   4   8       42.39       54.85     25.35 o
  -6   4   8      128.01      134.98     25.19 o
  -4   4   8      630.42      717.32     33.05 o
  -2   4   8       11.99      -13.48     22.62 o
   0   4   8        3.58       -9.67     23.23 o
   2   4   8       94.56      103.85     26.00 o
   4   4   8       98.24      102.23     27.95 o
   6   4   8        1.89        4.58     25.99 o
   8   4   8      101.67      115.11     30.04 o
  10   4   8       64.17        9.57     31.76 o
 -13   5   8      218.28      215.34     36.38 o
 -11   5   8      114.30       80.08     30.21 o
  -9   5   8        0.25        3.98     23.97 o
  -7   5   8       22.20       13.59     25.79 o
  -5   5   8        1.43      -20.97     25.55 o
  -3   5   8       89.78       31.42     28.02 o
  -1   5   8      151.39      202.05     29.24 o
   1   5   8      199.70      185.61     28.83 o
   3   5   8       13.10       26.56     26.36 o
   5   5   8      412.11      356.29     36.87 o
   7   5   8      244.31      295.35     35.91 o
   9   5   8      128.26      184.46     35.81 o
 -12   6   8        1.68       -2.60     27.98 o
 -10   6   8       71.46       59.03     31.05 o
  -8   6   8       12.83       33.51     26.77 o
  -6   6   8      275.46      246.26     32.81 o
  -4   6   8       62.77       75.82     28.22 o
  -2   6   8       33.44       30.21     29.36 o
   0   6   8      194.37      187.76     32.91 o
   2   6   8       64.48       72.11     30.81 o
   4   6   8       15.81       24.34     30.85 o
   6   6   8        1.60       23.09     29.43 o
   8   6   8        1.12      -33.71     33.71 o
  -9   7   8       35.10       30.68     32.23 o
  -7   7   8       17.79       38.09     29.36 o
  -5   7   8       10.81       14.73     28.08 o
  -3   7   8       45.01       71.84     29.50 o
  -1   7   8       28.60        1.11     31.22 o
   1   7   8      381.29      367.52     37.91 o
   3   7   8       50.82       59.71     32.36 o
   5   7   8        0.20       -7.52     33.98 o
  -6   8   8        2.13       41.23     31.45 o
  -4   8   8        9.16       28.35     31.35 o
  -2   8   8       28.41       31.86     32.77 o
   0   8   8       21.92        5.16     33.48 o
   2   8   8       28.34       39.27     36.98 o
 -17   1   9        0.84        6.67     28.89 o
 -15   1   9       10.83       57.38     25.05 o
 -13   1   9       30.71        2.93     25.18 o
 -11   1   9       34.19       43.83     23.16 o
  -9   1   9      315.19      288.97     26.38 o
  -7   1   9      262.97      221.66     21.93 o
  -5   1   9     1183.58     1167.36     30.45 o
  -3   1   9     2919.09     3223.84     44.03 o
  -1   1   9      161.35      193.49     18.72 o
   1   1   9     1669.32     1740.48     37.77 o
   3   1   9     1038.52     1159.82     33.60 o
   5   1   9       40.10       60.68     21.74 o
   7   1   9       97.83       77.92     25.93 o
   9   1   9      329.47      362.28     34.13 o
  11   1   9       15.71       72.14     29.13 o
 -16   2   9       50.66       58.59     30.51 o
 -14   2   9       46.52       76.73     27.61 o
 -12   2   9        9.97       16.89     25.38 o
 -10   2   9        1.40      -12.00     22.65 o
  -8   2   9      165.93      188.88     23.47 o
  -6   2   9       14.20        5.33     18.44 o
  -4   2   9      445.34      451.34     23.36 o
  -2   2   9     1475.05     1472.83     34.63 o
   0   2   9       53.62       66.22     18.04 o
   2   2   9      365.43      377.03     24.56 o
   4   2   9        9.72        9.68     22.28 o
   6   2   9      207.22      211.28     29.24 o
   8   2   9      128.69      111.91     28.12 o
  10   2   9      224.03      206.68     32.91 o
  12   2   9        2.71      -30.51     30.51 o
 -15   3   9        1.38       24.81     27.20 o
 -13   3   9        9.09      -16.11     26.40 o
 -11   3   9        0.02        0.00     23.13 o
  -9   3   9      193.60      185.98     26.00 o
  -7   3   9      208.65      218.31     25.50 o
  -5   3   9      883.00      944.81     33.75 o
  -3   3   9      406.74      449.89     25.44 o
  -1   3   9     1055.18     1044.24     34.00 o
   1   3   9        6.73      -12.17     21.41 o
   3   3   9      299.50      308.68     27.29 o
   5   3   9        1.39       -9.78     24.20 o
   7   3   9        1.12       18.78     25.32 o
   9   3   9       93.27       89.99     30.71 o
  11   3   9       22.68       10.21     29.70 o
 -14   4   9       47.23       59.30     27.24 o
 -12   4   9       52.03       78.08     28.35 o
 -10   4   9      144.05      185.45     26.84 o
  -8   4   9       70.21       80.00     25.42 o
  -6   4   9     1229.62     1227.82     41.20 o
  -4   4   9      560.78      548.86     33.11 o
  -2   4   9      426.22      435.78     29.73 o
   0   4   9      198.64      212.30     27.42 o
   2   4   9      157.41      155.99     28.22 o
   4   4   9       30.85       51.21     27.64 o
   6   4   9       44.08       79.73     28.72 o
   8   4   9        6.64       -9.81     29.09 o
  10   4   9      147.83      141.81     35.00 o
 -13   5   9        0.00       47.90     27.34 o
 -11   5   9       35.32       41.60     27.17 o
  -9   5   9        0.09        0.00     24.81 o
  -7   5   9      110.94      148.19     27.38 o
  -5   5   9      127.37       99.43     28.02 o
  -3   5   9       63.14       83.61     27.61 o
  -1   5   9      412.64      420.46     31.95 o
   1   5   9      122.76       94.75     29.64 o
   3   5   9      111.32       97.04     30.24 o
   5   5   9       75.36      136.88     27.04 o
   7   5   9       18.16       -3.37     31.32 o
   9   5   9       73.09       74.71     33.68 o
 -12   6   9       27.30       90.75     29.26 o
 -10   6   9       13.74      -28.38     28.38 o
  -8   6   9        3.36       15.37     26.83 o
  -6   6   9       47.51       85.23     27.88 o
  -4   6   9      111.25       80.82     29.54 o
  -2   6   9      389.43      371.13     34.88 o
   0   6   9      624.58      583.16     40.29 o
   2   6   9      249.83      223.15     33.86 o
   4   6   9        1.70       31.79     29.50 o
   6   6   9        5.57       26.26     30.64 o
   8   6   9       12.11       31.62     30.10 o
  -9   7   9        1.24       11.63     28.59 o
  -7   7   9        3.77       10.89     29.13 o
  -5   7   9       65.95      122.65     28.42 o
  -3   7   9       21.08      -22.62     30.44 o
  -1   7   9        2.97      -30.54     30.54 o
   1   7   9       57.99       12.64     32.33 o
   3   7   9       58.35       48.24     32.57 o
   5   7   9        0.03        3.88     32.43 o
  -6   8   9       18.20       -5.39     35.53 o
  -4   8   9       32.17        2.63     34.39 o
  -2   8   9        1.16       61.15     32.80 o
   0   8   9        0.31      -35.56     35.70 o
   2   8   9       48.09       51.01     37.96 o
 -16   0  10       43.84       61.83     27.31 o
 -14   0  10      481.00      640.61     38.70 o
 -12   0  10     1457.88     1500.58     49.21 o
 -10   0  10      154.10      148.74     25.29 o
  -8   0  10      295.11      323.44     25.84 o
  -6   0  10      927.48     1041.29     30.85 o
  -4   0  10       64.69       75.59     16.99 o
  -2   0  10    12711.65    13803.58     92.03 o
   0   0  10      444.76      526.72     25.28 o
   2   0  10     1282.92     1264.72     35.34 o
   4   0  10      170.99      194.62     23.77 o
   6   0  10        2.84       18.57     23.56 o
   8   0  10        1.53      -24.10     24.10 o
  10   0  10       10.96       -1.15     27.07 o
  12   0  10        0.06       69.91     28.89 o
 -17   1  10        0.00       -9.41     28.82 o
 -15   1  10        7.06       18.51     26.40 o
 -13   1  10        0.17       22.79     22.62 o
 -11   1  10      198.77      175.09     25.43 o
  -9   1  10      243.13      224.93     25.77 o
  -7   1  10       17.57        5.56     19.05 o
  -5   1  10      178.43      156.53     19.60 o
  -3   1  10     1891.82     1859.84     38.20 o
  -1   1  10     3491.87     3576.24     49.64 o
   1   1  10      196.01      184.22     22.16 o
   3   1  10      358.71      354.56     26.35 o
   5   1  10        8.17        6.07     22.11 o
   7   1  10      374.69      353.12     32.48 o
   9   1  10      331.56      301.93     35.55 o
  11   1  10       84.96       89.01     31.32 o
 -16   2  10       99.03       76.90     31.73 o
 -14   2  10       13.51       -3.34     26.93 o
 -12   2  10      104.24       76.30     26.67 o
 -10   2  10       55.10        3.27     24.51 o
  -8   2  10       60.94      101.01     22.62 o
  -6   2  10      230.97      293.34     23.04 o
  -4   2  10      128.08      137.85     19.86 o
  -2   2  10        0.44      -17.39     17.39 o
   0   2  10     1324.12     1261.34     35.28 o
   2   2  10      319.55      314.75     24.93 o
   4   2  10      423.76      451.31     31.34 o
   6   2  10     1350.19     1355.03     46.81 o
   8   2  10       34.13       40.96     26.33 o
  10   2  10       87.04      119.32     31.56 o
  12   2  10       23.64       65.50     31.72 o
 -15   3  10       42.11       69.95     29.09 o
 -13   3  10       38.81       36.98     25.52 o
 -11   3  10      236.40      220.05     28.53 o
  -9   3  10       87.51       70.63     25.02 o
  -7   3  10      164.50      196.73     25.56 o
  -5   3  10      375.27      390.26     27.33 o
  -3   3  10      754.65      765.49     31.20 o
  -1   3  10      141.93      188.94     23.77 o
   1   3  10      341.80      330.31     28.81 o
   3   3  10       60.11       74.64     25.86 o
   5   3  10      818.44      856.19     39.03 o
   7   3  10      551.74      517.83     35.83 o
   9   3  10       20.51       -7.92     29.36 o
  11   3  10       18.39      -25.22     32.97 o
 -14   4  10        4.71      -14.97     28.15 o
 -12   4  10        2.48       -2.19     24.78 o
 -10   4  10       58.13       58.49     24.95 o
  -8   4  10        0.00       -7.01     24.78 o
  -6   4  10        1.83      -18.41     24.64 o
  -4   4  10        9.84       13.62     23.33 o
  -2   4  10       77.35       87.49     24.28 o
   0   4  10       14.77       40.89     25.05 o
   2   4  10       45.57       48.95     25.28 o
   4   4  10      516.21      553.26     35.63 o
   6   4  10      795.82      785.70     45.47 o
   8   4  10        7.45       27.34     29.13 o
  10   4  10        5.84       24.57     31.38 o
 -13   5  10       37.44       49.66     29.50 o
 -11   5  10        0.13      -10.28     26.16 o
  -9   5  10      350.26      303.90     34.17 o
  -7   5  10        6.77      -25.28     25.28 o
  -5   5  10      226.90      151.12     29.31 o
  -3   5  10        4.71       -4.35     25.75 o
  -1   5  10       65.23      129.63     27.21 o
   1   5  10       61.61       37.83     29.26 o
   3   5  10       26.16      -28.42     28.42 o
   5   5  10       93.85       96.26     30.68 o
   7   5  10        2.07        1.18     31.01 o
   9   5  10       11.59       21.04     31.65 o
 -12   6  10        2.37       -2.66     29.43 o
 -10   6  10       11.91       16.99     28.38 o
  -8   6  10        0.53       -7.85     28.38 o
  -6   6  10        9.31       -6.30     26.29 o
  -4   6  10       77.50      134.01     28.02 o
  -2   6  10     1083.71     1003.40     45.79 o
   0   6  10      175.09      181.88     33.05 o
   2   6  10      252.87      157.25     35.17 o
   4   6  10       12.42       32.97     28.65 o
   6   6  10       21.38      -11.16     32.60 o
  -9   7  10        2.88       61.69     29.26 o
  -7   7  10        1.00        9.88     28.05 o
  -5   7  10        0.55       37.86     28.89 o
  -3   7  10      220.12      180.07     35.31 o
  -1   7  10      106.85       66.55     32.91 o
   1   7  10        1.43        0.00     30.58 o
   3   7  10        3.33        4.99     32.50 o
   5   7  10        0.97      -34.86     34.86 o
  -4   8  10       35.66       41.53     34.45 o
  -2   8  10       31.14      -22.65     36.07 o
   0   8  10        7.38       44.57     34.62 o
 -17   1  11       18.63        2.70     32.70 o
 -15   1  11        2.17      -22.25     28.22 o
 -13   1  11       15.29        4.05     23.93 o
 -11   1  11      222.60      199.75     28.87 o
  -9   1  11        2.31       15.74     21.51 o
  -7   1  11      424.50      421.94     27.10 o
  -5   1  11      183.09      184.89     22.66 o
  -3   1  11      469.37      426.20     24.88 o
  -1   1  11      289.24      299.64     24.15 o
   1   1  11       13.79      -11.77     19.96 o
   3   1  11       15.19       30.21     21.44 o
   5   1  11        1.33       30.00     22.32 o
   7   1  11       32.50       21.68     26.30 o
   9   1  11       50.40       38.33     28.49 o
  11   1  11       63.62      103.36     34.42 o
 -16   2  11        2.50      -29.19     29.19 o
 -14   2  11        0.00        5.63     24.88 o
 -12   2  11       86.61      103.20     24.51 o
 -10   2  11       63.68       79.53     24.21 o
  -8   2  11      436.59      444.98     29.39 o
  -6   2  11      421.86      451.99     27.47 o
  -4   2  11      300.95      308.17     24.09 o
  -2   2  11      413.08      357.90     25.51 o
   0   2  11       42.05       35.50     21.04 o
   2   2  11        0.35      -22.89     22.89 o
   4   2  11      668.28      680.06     34.70 o
   6   2  11      951.38      874.30     43.26 o
   8   2  11       42.53       42.07     26.87 o
  10   2  11       25.85       21.00     28.55 o
 -15   3  11        4.29       16.42     29.02 o
 -13   3  11       21.89      -13.25     27.47 o
 -11   3  11       82.92       76.60     26.03 o
  -9   3  11       67.36      100.37     24.91 o
  -7   3  11        4.50        5.39     22.38 o
  -5   3  11      355.13      303.12     28.54 o
  -3   3  11      289.63      294.48     27.66 o
  -1   3  11      524.47      569.69     30.81 o
   1   3  11      219.57      196.72     28.33 o
   3   3  11        0.26      -25.99     28.45 o
   5   3  11      356.01      364.74     33.83 o
   7   3  11      101.19       91.44     29.43 o
   9   3  11        4.38      -27.98     27.98 o
 -14   4  11        3.40       36.58     26.56 o
 -12   4  11       38.22      -25.72     27.54 o
 -10   4  11       11.30        1.99     24.10 o
  -8   4  11       23.85      -14.46     25.15 o
  -6   4  11      407.95      400.83     30.36 o
  -4   4  11       56.23       23.87     24.71 o
  -2   4  11      225.32      225.89     28.46 o
   0   4  11     1561.64     1575.29     47.30 o
   2   4  11       21.28       -5.16     28.35 o
   4   4  11        1.01       13.25     27.78 o
   6   4  11      199.14      173.36     33.48 o
   8   4  11       76.96       91.63     31.79 o
  10   4  11       19.81       22.89     32.77 o
 -13   5  11        2.58        9.03     27.20 o
 -11   5  11       77.59       18.58     30.85 o
  -9   5  11        1.90       47.60     23.66 o
  -7   5  11      126.53       78.39     27.82 o
  -5   5  11       56.06       42.65     26.94 o
  -3   5  11       37.26       69.78     25.28 o
  -1   5  11       58.06       91.63     27.38 o
   1   5  11      123.06      108.57     27.48 o
   3   5  11        6.23      -28.82     28.82 o
   5   5  11      105.06      100.54     33.92 o
   7   5  11      226.11      222.66     38.17 o
 -12   6  11       38.03       74.10     30.48 o
 -10   6  11        0.20       34.55     28.79 o
  -8   6  11        0.32      -17.19     28.01 o
  -6   6  11      180.12      169.85     31.49 o
  -4   6  11      482.72      505.57     38.83 o
  -2   6  11      167.12      204.54     32.20 o
   0   6  11       39.05       11.73     28.01 o
   2   6  11        0.10      -19.89     29.73 o
   4   6  11        0.08        2.36     31.22 o
   6   6  11        1.93      -11.56     30.61 o
  -9   7  11        0.01        6.67     31.18 o
  -7   7  11       27.23      100.70     29.94 o
  -5   7  11        4.01      -30.37     30.37 o
  -3   7  11        0.51      -30.84     30.84 o
  -1   7  11       21.24       52.96     29.53 o
   1   7  11      110.82      148.11     33.01 o
   3   7  11        2.51      -34.59     34.59 o
 -16   0  12      252.03      258.92     35.58 o
 -14   0  12      182.88      189.37     32.03 o
 -12   0  12        1.89      -15.17     24.81 o
 -10   0  12     1019.12      960.08     39.38 o
  -8   0  12      549.13      538.79     29.63 o
  -6   0  12     4613.33     4771.27     64.86 o
  -4   0  12     1409.83     1451.25     38.03 o
  -2   0  12     3725.09     3883.38     56.76 o
   0   0  12     1208.31     1280.32     36.99 o
   2   0  12       10.51       34.99     20.53 o
   4   0  12       46.60       30.31     23.23 o
   6   0  12      265.10      251.70     29.75 o
   8   0  12      155.43      166.60     30.55 o
  10   0  12       24.99       74.91     27.71 o
 -17   1  12       34.84       79.22     29.67 o
 -15   1  12        0.42      -10.69     25.28 o
 -13   1  12       92.35      130.88     27.31 o
 -11   1  12      655.67      692.26     38.54 o
  -9   1  12       77.07       74.28     22.96 o
  -7   1  12      145.08      189.07     23.30 o
  -5   1  12     3001.94     3230.10     54.06 o
  -3   1  12        7.52       -9.24     19.01 o
  -1   1  12      197.40      212.75     22.53 o
   1   1  12      319.74      359.48     25.94 o
   3   1  12       68.83       54.65     23.43 o
   5   1  12       86.21       94.57     26.64 o
   7   1  12      102.83      172.86     27.78 o
   9   1  12      136.46      133.59     31.19 o
  11   1  12       50.46       78.38     32.20 o
 -16   2  12        2.41       26.16     26.87 o
 -14   2  12        3.48        4.55     26.02 o
 -12   2  12      122.79      161.50     28.79 o
 -10   2  12      404.26      403.41     31.85 o
  -8   2  12       10.40        0.00     22.01 o
  -6   2  12       40.55       38.77     22.59 o
  -4   2  12        8.70        2.66     20.40 o
  -2   2  12     1359.75     1374.18     39.46 o
   0   2  12       15.69       48.98     21.58 o
   2   2  12      933.29      978.47     38.13 o
   4   2  12        4.55       10.18     23.73 o
   6   2  12      299.95      315.48     31.67 o
   8   2  12       85.30      107.45     28.72 o
  10   2  12        0.17        0.00     29.40 o
 -15   3  12       15.37       38.36     29.06 o
 -13   3  12       63.35       47.27     27.00 o
 -11   3  12       11.43       15.91     24.20 o
  -9   3  12      125.09       92.39     26.40 o
  -7   3  12        7.13        3.24     23.53 o
  -5   3  12       54.54       67.12     23.50 o
  -3   3  12       22.32       33.10     23.16 o
  -1   3  12      210.26      138.91     27.99 o
   1   3  12     2118.56     2041.31     53.32 o
   3   3  12     4590.36     4404.26     76.12 o
   5   3  12       35.23       58.02     25.72 o
   7   3  12      196.94      230.75     33.15 o
   9   3  12       15.85       24.84     29.56 o
 -14   4  12        1.30      -27.84     27.84 o
 -12   4  12        2.62       22.82     27.14 o
 -10   4  12       42.28       54.31     24.81 o
  -8   4  12       66.34       27.11     24.54 o
  -6   4  12       65.56       20.87     26.94 o
  -4   4  12        2.80      -14.23     25.35 o
  -2   4  12      407.71      384.09     32.45 o
   0   4  12       52.24       54.45     28.52 o
   2   4  12     2329.78     2408.75     60.32 o
   4   4  12      397.65      451.37     36.30 o
   6   4  12       28.55        3.34     29.57 o
   8   4  12        0.35       57.24     26.16 o
 -13   5  12       21.19       -3.94     27.88 o
 -11   5  12       11.55       20.16     26.90 o
  -9   5  12       32.15       79.22     26.19 o
  -7   5  12       12.00       20.23     25.92 o
  -5   5  12      331.04      363.30     32.78 o
  -3   5  12      126.50      117.40     30.11 o
  -1   5  12      255.33      257.42     31.53 o
   1   5  12      148.57      151.43     28.83 o
   3   5  12       74.06      110.18     29.97 o
   5   5  12       99.70       97.03     34.76 o
   7   5  12       54.83       48.45     33.41 o
 -12   6  12       57.06       24.64     33.21 o
 -10   6  12       21.72      -21.41     30.24 o
  -8   6  12       40.56       72.85     28.99 o
  -6   6  12      337.96      299.87     34.54 o
  -4   6  12      313.30      300.57     34.97 o
  -2   6  12       37.50      -30.68     30.68 o
   0   6  12        9.31      -12.20     29.94 o
   2   6  12       23.98       17.23     30.00 o
   4   6  12        0.10       -9.84     30.07 o
   6   6  12        5.89       -1.35     32.83 o
  -9   7  12       22.93      118.43     30.47 o
  -7   7  12       97.81       43.83     32.60 o
  -5   7  12      151.16      180.76     34.70 o
  -3   7  12        8.55       -9.84     32.29 o
  -1   7  12      117.18       72.15     34.29 o
   1   7  12       43.39       35.47     31.72 o
   3   7  12       14.57       29.29     33.98 o
 -15   1  13       26.06       -7.25     27.91 o
 -13   1  13       12.39       -9.51     27.41 o
 -11   1  13      170.69      100.82     29.03 o
  -9   1  13      468.26      540.94     33.61 o
  -7   1  13      239.17      238.28     26.91 o
  -5   1  13      943.16      950.67     34.93 o
  -3   1  13       74.75       81.09     21.71 o
  -1   1  13       23.16       37.96     21.41 o
   1   1  13       26.68       30.85     22.42 o
   3   1  13       24.58       14.73     23.26 o
   5   1  13       92.54       91.71     26.60 o
   7   1  13       97.27      103.67     29.37 o
   9   1  13        0.08       29.06     27.17 o
 -16   2  13        0.09       15.91     26.80 o
 -14   2  13       41.09       -8.16     30.41 o
 -12   2  13        4.40      -24.44     24.44 o
 -10   2  13      235.77      244.91     29.48 o
  -8   2  13      111.54       82.30     25.86 o
  -6   2  13        0.06       13.48     22.69 o
  -4   2  13        8.08        1.45     22.32 o
  -2   2  13      368.53      324.15     28.27 o
   0   2  13      251.77      270.77     27.59 o
   2   2  13      116.39       55.26     28.05 o
   4   2  13      204.90      227.63     29.71 o
   6   2  13        0.20        8.19     25.15 o
   8   2  13        4.52      -26.93     26.93 o
  10   2  13       34.17       85.39     30.88 o
 -15   3  13        9.96       20.80     28.92 o
 -13   3  13        0.03      -12.64     26.73 o
 -11   3  13      134.01      124.89     28.42 o
  -9   3  13       87.84       77.44     25.35 o
  -7   3  13        4.76       34.72     22.42 o
  -5   3  13       64.02       84.62     25.39 o
  -3   3  13      197.28      142.01     28.83 o
  -1   3  13     1051.82     1129.52     43.34 o
   1   3  13     2019.56     1962.38     55.43 o
   3   3  13      310.50      218.02     33.69 o
   5   3  13       25.37       52.19     26.33 o
   7   3  13        5.18       51.78     26.19 o
   9   3  13        1.76       -3.91     29.13 o
 -14   4  13        0.63      -16.92     29.87 o
 -12   4  13        2.94       15.17     24.91 o
 -10   4  13      394.55      352.56     33.77 o
  -8   4  13        0.28      -25.22     25.42 o
  -6   4  13        0.03       20.90     24.37 o
  -4   4  13      753.27      800.92     39.36 o
  -2   4  13      805.96      851.57     40.34 o
   0   4  13      954.62      959.41     44.71 o
   2   4  13      388.18      425.33     36.87 o
   4   4  13      156.37      150.42     31.02 o
   6   4  13       72.85       43.09     29.80 o
   8   4  13       17.01       32.53     29.23 o
 -13   5  13        0.02       42.64     28.35 o
 -11   5  13       25.94        2.43     30.34 o
  -9   5  13       99.01       51.38     29.94 o
  -7   5  13       73.58       61.80     28.79 o
  -5   5  13       39.67       14.02     27.37 o
  -3   5  13        8.00       45.54     24.58 o
  -1   5  13        0.99       42.27     25.99 o
   1   5  13       66.40       69.59     27.31 o
   3   5  13       36.77       31.08     29.77 o
   5   5  13       24.06      -12.07     31.65 o
   7   5  13        6.07       53.20     32.83 o
 -10   6  13        9.67       36.04     29.36 o
  -8   6  13       26.84       88.16     31.18 o
  -6   6  13       20.70       40.25     28.01 o
  -4   6  13        8.94       25.86     28.99 o
  -2   6  13        3.29       -5.63     28.28 o
   0   6  13        3.00       78.61     27.95 o
   2   6  13       51.47       35.94     31.45 o
   4   6  13        1.08       11.53     32.67 o
  -7   7  13       20.79       54.34     29.73 o
  -5   7  13        0.20      -33.61     33.61 o
  -3   7  13       79.97       90.29     32.20 o
  -1   7  13        0.53       29.60     30.20 o
   1   7  13        6.24       -1.31     32.73 o
 -16   0  14       35.97       26.06     31.32 o
 -14   0  14        0.82        5.73     25.18 o
 -12   0  14      221.05      191.17     30.55 o
 -10   0  14      209.30      198.90     27.92 o
  -8   0  14        4.76       14.46     22.69 o
  -6   0  14      487.48      526.25     31.52 o
  -4   0  14     1125.47     1211.09     39.84 o
  -2   0  14      135.26      164.76     24.68 o
   0   0  14      109.31       97.24     23.33 o
   2   0  14      897.75      818.75     38.29 o
   4   0  14      214.79      263.27     28.83 o
   6   0  14      590.85      603.88     38.43 o
   8   0  14       61.60       81.59     29.33 o
 -15   1  14       30.28       60.38     26.70 o
 -13   1  14        6.07       33.61     25.35 o
 -11   1  14      103.91      100.61     27.51 o
  -9   1  14     2606.42     2535.98     59.32 o
  -7   1  14      730.52      664.71     34.74 o
  -5   1  14       13.99        2.93     22.38 o
  -3   1  14      275.33      262.99     26.55 o
  -1   1  14        4.28       10.48     22.52 o
   1   1  14       24.56        0.00     24.31 o
   3   1  14        0.30        2.63     23.33 o
   5   1  14        9.99        9.88     24.27 o
   7   1  14      259.24      285.50     32.98 o
   9   1  14        1.16      -11.46     26.36 o
 -16   2  14        0.32       10.79     28.86 o
 -14   2  14       11.90      -26.19     28.15 o
 -12   2  14        0.07        8.43     24.27 o
 -10   2  14      102.37      116.86     25.89 o
  -8   2  14        0.51       13.69     23.13 o
  -6   2  14      429.39      410.13     30.60 o
  -4   2  14      433.85      422.66     30.20 o
  -2   2  14       68.25       81.42     25.08 o
   0   2  14      587.37      619.46     34.09 o
   2   2  14      275.98      225.80     30.89 o
   4   2  14      333.13      321.91     31.20 o
   6   2  14        6.55       33.64     25.11 o
   8   2  14       13.21       12.27     27.00 o
 -15   3  14       24.58       17.19     29.36 o
 -13   3  14       36.96       36.51     26.77 o
 -11   3  14        0.23        9.51     25.65 o
  -9   3  14        0.56        1.92     23.87 o
  -7   3  14       13.07       43.55     23.26 o
  -5   3  14      345.73      428.06     30.56 o
  -3   3  14      882.51      812.85     39.44 o
  -1   3  14     6948.59     7284.12     93.60 o
   1   3  14      192.72      196.63     30.99 o
   3   3  14      513.86      521.10     38.46 o
   5   3  14        1.28       20.56     24.88 o
   7   3  14       11.19       -2.43     27.61 o
 -14   4  14       69.54      127.37     30.14 o
 -12   4  14       25.18       45.44     28.15 o
 -10   4  14       12.17       17.43     26.77 o
  -8   4  14        6.36       11.09     24.54 o
  -6   4  14        9.63        3.81     24.27 o
  -4   4  14      214.75      264.25     30.76 o
  -2   4  14     1932.12     2022.14     56.49 o
   0   4  14      553.30      551.38     36.44 o
   2   4  14      232.06      223.14     31.73 o
   4   4  14       39.41       32.13     29.33 o
   6   4  14       14.59      -14.66     28.25 o
 -13   5  14        4.48       -9.51     30.31 o
 -11   5  14       57.25      118.10     31.76 o
  -9   5  14      211.79      245.32     30.85 o
  -7   5  14      592.48      611.06     38.47 o
  -5   5  14       32.22        2.09     27.14 o
  -3   5  14        9.72       22.82     25.35 o
  -1   5  14       12.12      -15.84     26.60 o
   1   5  14       10.81      -10.89     28.55 o
   3   5  14       12.58      -12.81     31.12 o
   5   5  14       18.23       45.51     30.64 o
 -10   6  14      228.61      232.30     37.19 o
  -8   6  14      357.95      374.34     38.92 o
  -6   6  14        0.03      -10.72     29.50 o
  -4   6  14       55.52       64.19     29.03 o
  -2   6  14        0.51      -19.92     30.27 o
   0   6  14       67.70       47.00     32.40 o
   2   6  14        2.11       23.73     31.08 o
   4   6  14        1.62      -34.35     34.35 o
  -7   7  14        1.18      -21.81     34.08 o
  -5   7  14       31.72       68.81     31.69 o
  -3   7  14       13.80       -2.63     34.18 o
  -1   7  14        4.46       26.66     32.53 o
 -15   1  15        6.63       37.79     26.53 o
 -13   1  15      104.53      171.85     29.53 o
 -11   1  15       65.61       33.85     25.76 o
  -9   1  15      363.96      333.01     33.33 o
  -7   1  15        0.10      -20.77     23.80 o
  -5   1  15       81.89      105.90     24.28 o
  -3   1  15        8.03       11.77     22.99 o
  -1   1  15       25.44       16.22     22.99 o
   1   1  15       19.26       85.63     22.92 o
   3   1  15      176.31      185.33     27.25 o
   5   1  15        0.82        5.26     25.32 o
   7   1  15        5.25       10.65     27.88 o
   9   1  15       20.21        6.71     30.54 o
 -14   2  15       79.21      136.58     28.12 o
 -12   2  15      150.44      120.81     31.02 o
 -10   2  15       52.99       45.14     24.48 o
  -8   2  15       95.20       90.97     25.73 o
  -6   2  15     1160.94     1099.52     42.53 o
  -4   2  15     1223.12     1254.50     43.56 o
  -2   2  15        0.47       47.50     22.96 o
   0   2  15        2.56       21.84     24.24 o
   2   2  15       86.33       29.84     27.24 o
   4   2  15       52.05       44.20     26.90 o
   6   2  15       26.52       35.60     25.96 o
   8   2  15       25.43       15.51     30.51 o
 -15   3  15       30.72       -9.44     30.98 o
 -13   3  15       30.43       -2.43     28.65 o
 -11   3  15       45.42       72.04     26.33 o
  -9   3  15      170.41      142.97     28.76 o
  -7   3  15       58.06       27.11     26.40 o
  -5   3  15      255.61      188.12     31.87 o
  -3   3  15      369.18      364.11     33.43 o
  -1   3  15       92.38       73.16     29.84 o
   1   3  15       97.03       91.77     27.61 o
   3   3  15       10.57      -25.92     26.50 o
   5   3  15        0.86      -27.98     27.98 o
   7   3  15        3.48      -17.83     28.52 o
 -14   4  15       92.26      107.08     32.91 o
 -12   4  15       63.17       11.06     29.70 o
 -10   4  15       77.62       67.53     29.94 o
  -8   4  15      108.59      137.46     29.40 o
  -6   4  15      367.59      395.97     36.26 o
  -4   4  15      371.23      379.17     36.50 o
  -2   4  15        0.14       38.46     25.96 o
   0   4  15      119.98      144.41     30.38 o
   2   4  15      415.81      426.34     37.21 o
   4   4  15        0.21       33.84     27.54 o
   6   4  15        8.42      -30.17     30.17 o
 -11   5  15       73.88       65.13     30.75 o
  -9   5  15       48.51       14.26     30.27 o
  -7   5  15      134.17       77.89     32.77 o
  -5   5  15      291.55      358.16     34.53 o
  -3   5  15       12.01        0.00     28.01 o
  -1   5  15       19.76       19.96     29.26 o
   1   5  15       15.65       33.21     28.28 o
   3   5  15       30.86        1.21     29.80 o
   5   5  15        0.61       23.80     31.08 o
 -10   6  15       60.07       96.18     34.79 o
  -8   6  15       11.53       28.22     29.23 o
  -6   6  15       31.42       48.04     28.55 o
  -4   6  15        0.41       10.92     28.59 o
  -2   6  15       50.08       67.19     30.68 o
   0   6  15        1.82       50.30     29.80 o
   2   6  15       19.42       13.01     29.87 o
  -3   7  15       27.01       44.90     32.94 o
 -16   0  16        4.73       65.20     28.82 o
 -14   0  16       45.08       60.31     28.55 o
 -12   0  16       37.10       28.05     27.51 o
 -10   0  16        0.65        4.89     25.25 o
  -8   0  16     1263.12     1312.72     46.80 o
  -6   0  16        0.21        0.84     23.36 o
  -4   0  16      108.34       85.27     24.85 o
  -2   0  16      317.30      334.20     29.18 o
   0   0  16        1.92        1.79     23.50 o
   2   0  16      467.40      384.67     34.48 o
   4   0  16      548.35      480.25     36.47 o
   6   0  16        4.50      -29.36     29.36 o
   8   0  16       60.65       85.43     31.35 o
 -15   1  16       20.19       -5.16     29.70 o
 -13   1  16       65.81       49.49     29.06 o
 -11   1  16      269.62      285.89     32.21 o
  -9   1  16      826.32      876.31     41.22 o
  -7   1  16      980.02      955.96     41.27 o
  -5   1  16       20.34       24.54     24.41 o
  -3   1  16       37.67       31.22     24.21 o
  -1   1  16      124.13       91.68     26.23 o
   1   1  16       14.99       12.88     25.01 o
   3   1  16      531.75      518.98     35.46 o
   5   1  16       19.98       43.52     26.97 o
   7   1  16       78.84       65.00     30.41 o
 -14   2  16        3.57       -2.49     28.05 o
 -12   2  16       62.22       34.89     27.75 o
 -10   2  16       47.65        7.18     27.24 o
  -8   2  16        4.32       34.11     26.06 o
  -6   2  16      185.47      139.13     28.73 o
  -4   2  16     1585.88     1595.60     51.63 o
  -2   2  16        3.90        0.00     23.46 o
   0   2  16      258.10      247.38     30.02 o
   2   2  16       32.33       26.87     25.39 o
   4   2  16        2.60       -6.54     27.54 o
   6   2  16        5.99        9.71     27.61 o
 -13   3  16        5.60        8.70     27.78 o
 -11   3  16        4.01       10.18     25.15 o
  -9   3  16       74.71       50.07     26.94 o
  -7   3  16       14.39       46.18     25.79 o
  -5   3  16     1437.61     1456.03     50.05 o
  -3   3  16      423.89      321.90     34.21 o
  -1   3  16      501.44      563.31     35.76 o
   1   3  16       73.71       83.38     27.48 o
   3   3  16       91.79       89.04     29.06 o
   5   3  16        0.84        7.25     28.82 o
   7   3  16       25.22       62.91     31.76 o
 -12   4  16        1.21       12.64     26.93 o
 -10   4  16       17.32       24.47     27.31 o
  -8   4  16       31.63      -10.92     28.66 o
  -6   4  16      514.92      519.03     37.72 o
  -4   4  16      909.42      853.46     45.88 o
  -2   4  16        0.74      -28.01     28.01 o
   0   4  16      239.39      251.27     33.62 o
   2   4  16        3.78      -28.22     28.22 o
   4   4  16        3.23      -28.65     28.65 o
 -11   5  16      193.63      168.29     35.47 o
  -9   5  16        7.26       19.69     27.41 o
  -7   5  16        5.06       12.91     29.73 o
  -5   5  16       71.39       62.74     29.97 o
  -3   5  16        2.54      -13.65     28.32 o
  -1   5  16        1.11       58.22     28.01 o
   1   5  16      127.08      129.81     34.32 o
   3   5  16        1.01      -12.81     30.47 o
  -8   6  16       32.41       58.29     31.52 o
  -6   6  16        0.70      -21.71     32.26 o
  -4   6  16        2.92       17.66     28.22 o
  -2   6  16       65.81       61.16     33.04 o
   0   6  16       15.50        7.89     31.01 o
 -15   1  17        0.24      -19.89     29.13 o
 -13   1  17       35.53       82.09     26.94 o
 -11   1  17       10.66        2.16     26.33 o
  -9   1  17      398.16      365.83     34.71 o
  -7   1  17      604.13      608.68     36.88 o
  -5   1  17       39.29       15.37     25.22 o
  -3   1  17       23.57        6.34     25.01 o
  -1   1  17      533.96      468.13     35.33 o
   1   1  17       43.74       23.63     26.43 o
   3   1  17       36.49       24.64     26.23 o
   5   1  17       41.43       40.22     27.61 o
   7   1  17        0.33       56.70     26.66 o
 -14   2  17        2.17      -29.40     29.40 o
 -12   2  17        8.92       11.66     26.73 o
 -10   2  17      279.51      313.34     32.71 o
  -8   2  17      256.24      211.66     33.22 o
  -6   2  17       10.44       16.18     24.78 o
  -4   2  17       88.03       92.95     27.28 o
  -2   2  17        4.86      -11.46     24.44 o
   0   2  17       18.98       18.04     26.06 o
   2   2  17       51.61       56.20     27.48 o
   4   2  17       62.53       76.50     27.95 o
   6   2  17        4.49       56.40     26.90 o
 -13   3  17       17.25       -6.41     29.13 o
 -11   3  17        1.27       26.97     25.35 o
  -9   3  17       76.53       95.92     27.44 o
  -7   3  17      105.76      122.05     29.50 o
  -5   3  17       14.48      -27.04     27.04 o
  -3   3  17       31.22       15.07     27.81 o
  -1   3  17       33.70       63.18     26.13 o
   1   3  17        1.67       15.10     24.57 o
   3   3  17       86.94      105.93     29.94 o
   5   3  17        6.25       25.45     29.33 o
 -12   4  17        1.92       27.37     26.06 o
 -10   4  17       73.33       82.26     28.62 o
  -8   4  17      167.58      170.11     32.61 o
  -6   4  17       42.13       43.89     28.42 o
  -4   4  17      115.22      122.59     30.38 o
  -2   4  17        1.05        7.69     27.10 o
   0   4  17        4.55       -5.73     28.45 o
   2   4  17        0.21       25.18     28.08 o
   4   4  17        7.60       49.18     30.31 o
 -11   5  17       30.16       20.33     33.44 o
  -9   5  17      156.03      176.07     35.77 o
  -7   5  17       13.33      -30.04     30.04 o
  -5   5  17       14.37       48.88     27.68 o
  -3   5  17       21.27       42.98     29.40 o
  -1   5  17        8.05       41.57     28.69 o
   1   5  17        0.53        7.58     28.99 o
   3   5  17        7.37        2.70     30.20 o
  -6   6  17        0.19       22.55     30.10 o
  -4   6  17        1.09      -14.46     30.74 o
  -2   6  17      137.65      188.85     36.65 o
 -14   0  18      203.76      263.08     34.73 o
 -12   0  18      145.29      107.09     32.07 o
 -10   0  18      355.65      355.40     34.54 o
  -8   0  18       57.50       59.17     25.39 o
  -6   0  18      499.10      527.65     35.90 o
  -4   0  18       10.20       -1.89     25.49 o
  -2   0  18       94.83      110.65     25.15 o
   0   0  18     1006.02      727.11     42.71 o
   2   0  18       91.23       98.45     27.17 o
   4   0  18      262.91      350.21     35.41 o
   6   0  18       10.46       -1.31     28.99 o
 -15   1  18        5.65        0.00     28.11 o
 -13   1  18      150.13      171.25     33.35 o
 -11   1  18       81.29      123.80     28.83 o
  -9   1  18       10.64       -2.09     25.28 o
  -7   1  18       37.77       51.58     23.87 o
  -5   1  18        1.92       16.38     24.31 o
  -3   1  18        7.93        9.71     24.64 o
  -1   1  18      151.85       99.40     28.83 o
   1   1  18       18.46       38.94     24.74 o
   3   1  18       59.72       62.74     26.53 o
   5   1  18        0.69      -16.32     26.93 o
 -14   2  18       45.28       50.47     30.24 o
 -12   2  18       15.47       32.67     26.60 o
 -10   2  18       46.20       46.93     27.78 o
  -8   2  18     1161.21     1200.40     47.99 o
  -6   2  18      973.36      815.89     43.22 o
  -4   2  18       39.57       28.99     25.32 o
  -2   2  18       48.59       62.20     24.10 o
   0   2  18        0.02       11.73     24.64 o
   2   2  18        6.49       -6.78     26.23 o
   4   2  18        0.00        8.60     25.72 o
 -13   3  18        8.62      -29.83     29.83 o
 -11   3  18        4.12      -28.82     28.82 o
  -9   3  18       60.92       64.97     27.14 o
  -7   3  18       87.13      142.58     29.53 o
  -5   3  18      270.04      332.32     31.23 o
  -3   3  18      282.82      243.19     33.46 o
  -1   3  18        9.47       13.18     26.40 o
   1   3  18        4.57       36.64     26.23 o
   3   3  18        2.95      -19.69     28.18 o
   5   3  18        5.25       49.69     28.52 o
 -12   4  18        2.87      -17.50     30.54 o
 -10   4  18       24.55      -15.07     28.55 o
  -8   4  18      152.37      119.26     33.65 o
  -6   4  18       23.76       40.32     27.47 o
  -4   4  18       36.38       96.01     26.26 o
  -2   4  18       18.45       41.80     28.18 o
   0   4  18        1.58       37.45     26.83 o
   2   4  18       39.62       18.95     30.10 o
  -9   5  18      144.42       97.95     35.57 o
  -7   5  18      211.30      228.08     34.16 o
  -5   5  18      187.18      250.80     34.49 o
  -3   5  18       91.82      118.98     32.74 o
  -1   5  18        6.28       60.34     29.29 o
   1   5  18        7.23       10.59     31.01 o
 -13   1  19      263.32      269.54     37.20 o
 -11   1  19      328.74      386.78     35.48 o
  -9   1  19       12.76       23.09     26.60 o
  -7   1  19       83.13       71.44     28.59 o
  -5   1  19      285.71      245.49     33.09 o
  -3   1  19      113.30      113.89     28.15 o
  -1   1  19        3.49       20.36     24.51 o
   1   1  19       12.78       17.97     26.46 o
   3   1  19       19.63       27.88     27.51 o
   5   1  19        1.36       37.15     28.28 o
 -12   2  19       27.07      -29.03     29.03 o
 -10   2  19       22.78      -29.03     29.03 o
  -8   2  19      170.31      140.61     32.67 o
  -6   2  19      129.74      143.30     28.86 o
  -4   2  19       79.71      118.03     27.98 o
  -2   2  19        5.82       15.20     25.82 o
   0   2  19       26.64       13.65     27.27 o
   2   2  19        2.88       45.51     26.46 o
   4   2  19       29.73       18.20     27.81 o
 -13   3  19        6.52      -28.92     28.92 o
 -11   3  19        0.13      -10.15     27.17 o
  -9   3  19       48.39       57.24     28.79 o
  -7   3  19        3.91       43.52     26.36 o
  -5   3  19        1.34        3.37     27.14 o
  -3   3  19        5.62       10.18     26.06 o
  -1   3  19        0.16       11.66     26.13 o
   1   3  19        0.03      -21.84     27.57 o
   3   3  19        5.85        2.60     27.84 o
 -10   4  19       48.02      134.55     29.70 o
  -8   4  19      182.49      228.11     33.65 o
  -6   4  19       42.08       49.59     30.17 o
  -4   4  19        3.82      -28.92     28.92 o
  -2   4  19        1.07       45.34     26.53 o
   0   4  19       12.95       28.05     25.86 o
   2   4  19        4.83       -9.34     29.87 o
  -7   5  19       26.55       15.95     32.06 o
  -5   5  19       32.00       39.17     29.83 o
  -3   5  19       72.40       45.99     30.98 o
  -1   5  19        1.01      -30.91     30.91 o
 -12   0  20       29.41       46.69     28.35 o
 -10   0  20        0.11      -11.76     25.52 o
  -8   0  20       10.10       24.61     24.31 o
  -6   0  20       43.45       13.01     26.16 o
  -4   0  20       33.90      -16.22     26.03 o
  -2   0  20        5.41       28.82     26.63 o
   0   0  20       88.41       26.74     31.29 o
   2   0  20       39.25       91.93     26.26 o
   4   0  20        4.73        1.31     28.42 o
 -13   1  20        0.11       14.56     30.61 o
 -11   1  20       77.20      130.17     30.61 o
  -9   1  20      174.14      234.79     29.40 o
  -7   1  20       94.89       96.73     30.65 o
  -5   1  20      259.10      287.19     33.08 o
  -3   1  20      124.35      113.66     28.12 o
  -1   1  20       14.78      -12.57     25.22 o
   1   1  20       58.59       40.59     30.07 o
   3   1  20        0.11      -27.44     27.44 o
 -12   2  20      143.26      205.30     32.23 o
 -10   2  20      284.59      314.51     35.81 o
  -8   2  20       69.67       72.28     28.76 o
  -6   2  20      130.23       79.23     30.58 o
  -4   2  20       67.76       95.98     27.41 o
  -2   2  20        6.12       -4.62     25.65 o
   0   2  20        4.51        6.03     27.88 o
   2   2  20       12.29       38.13     27.85 o
 -11   3  20        2.08        6.61     28.11 o
  -9   3  20        6.66      -11.23     28.62 o
  -7   3  20       29.64       28.92     28.15 o
  -5   3  20       18.61      -28.38     28.38 o
  -3   3  20       55.60       77.78     27.14 o
  -1   3  20       16.09      -11.12     27.64 o
   1   3  20        6.12        5.12     28.59 o
 -10   4  20       43.46       61.19     31.86 o
  -8   4  20       11.19       49.52     28.96 o
  -6   4  20       11.18       11.43     27.20 o
  -4   4  20        0.46       -1.28     28.42 o
  -2   4  20        7.79        1.28     29.56 o
   0   4  20        5.41       -9.41     30.31 o
 -11   1  21       26.85       98.84     26.63 o
  -9   1  21        1.35      -15.81     27.10 o
  -7   1  21       61.21       77.61     27.61 o
  -5   1  21        9.99       -9.27     26.43 o
  -3   1  21       32.93       32.87     27.37 o
  -1   1  21        4.12       36.47     25.28 o
   1   1  21        0.04      -28.25     28.25 o
 -12   2  21       67.11       80.27     32.47 o
 -10   2  21       13.59       28.18     27.27 o
  -8   2  21       57.90       88.36     30.34 o
  -6   2  21        0.53      -15.54     26.66 o
  -4   2  21       11.73       31.15     26.93 o
  -2   2  21        5.11       13.48     27.17 o
   0   2  21        4.55       14.09     27.71 o
   2   2  21        8.41       91.49     27.44 o
  -9   3  21        0.30       24.84     28.69 o
  -7   3  21        0.29       -8.87     27.74 o
  -5   3  21        7.61       37.52     27.24 o
  -3   3  21        1.23       16.45     27.57 o
  -1   3  21        0.38       27.44     28.18 o
  -8   4  21        4.41      -31.69     31.69 o
  -6   4  21       15.14       14.66     31.28 o
  -4   4  21        2.34       -1.35     30.98 o
  -2   4  21        9.39        0.00     29.63 o
 -10   0  22       14.05       12.94     29.56 o
  -8   0  22       38.01       21.17     27.10 o
  -6   0  22       51.31       49.96     30.14 o
  -4   0  22       72.82       53.81     29.40 o
  -2   0  22       24.97       42.64     28.12 o
   0   0  22       16.66       55.15     27.85 o
 -11   1  22        0.84       32.23     27.91 o
  -9   1  22        2.37       43.49     25.59 o
  -7   1  22        5.81       -9.94     27.34 o
  -5   1  22      141.50      110.63     31.86 o
  -3   1  22       10.07        0.00     28.49 o
  -1   1  22       15.04      -30.31     30.31 o
   1   1  22        0.06       12.10     30.10 o
 -10   2  22       10.97       -2.70     26.83 o
  -8   2  22        2.78      -31.22     31.22 o
  -6   2  22       17.27       16.45     28.42 o
  -4   2  22       46.03       52.02     29.63 o
  -2   2  22       29.63       25.99     30.61 o
   0   2  22       13.64       -4.08     30.20 o
  -9   3  22        4.93      -32.50     32.50 o
  -7   3  22        5.26       17.33     31.35 o
  -5   3  22       36.94       44.87     29.73 o
  -3   3  22        3.16      -10.69     28.86 o
  -9   1  23        0.06       40.32     24.20 o
  -7   1  23        9.16      -27.24     27.24 o
  -5   1  23        4.52        5.19     28.45 o
  -3   1  23        8.32      -30.31     30.31 o
  -8   2  23       22.21       55.69     29.90 o
  -6   2  23        3.48       34.69     28.38 o
  -4   2  23       35.11       57.71     32.06 o
  -6   0  24        0.00      -21.81     31.72 o
 
